# Supplementary material for: 2,5-Bis(4-methyl­phen­yl)-4-oxopenta­noic acid
Source: Acta Crystallogr Sect E Struct Rep Online. 2010 Sep 25;66(Pt 10):o2621. doi: 10.1107/S1600536810037323 (PMC2983153; doi:10.1107/S1600536810037323)
Supplement: Supplementary file 1 [file e-66-o2621-sup1.cif]

##############################################################################
###                                                                        ###
###        Electronic paper (Acta Crystallographica Section E)             ###
###                                                                        ###
##############################################################################
#                                                                            #
# This CIF contains the data in a paper accepted for publication in Acta     #
# Crystallographica Section E. It conforms to the requirements of Notes      #
# for Authors for Section E, and has been peer reviewed under the auspices   #
# of the IUCr Commission on Journals.                                        #
#                                                                            #
# Full details of the Crystallographic Information File format               #
# are given in the paper "The Crystallographic Information File (CIF):       #
# a New Standard Archive File for Crystallography" by S. R. Hall, F. H.      #
# Allen and I. D. Brown [Acta Cryst. (1991), A47, 655-685].                  #
#                                                                            #
# The current version of the core CIF dictionary is obtainable from          #
# ftp://ftp.iucr.org/pub/cif_core.dic. The current version number is 2.4.    #
#                                                                            #
# Software is freely available for graphical display of the structure(s) in  #
# this CIF.  For information consult the CIF home page http://www.iucr.org/  #
# cif/home.html                                                              #
#                                                                            #
# This file may be used for bona fide research purposes within the           #
# scientific community so long as proper attribution is given to the journal # 
# article from which it was obtained.                                        #
#                                                                            #
##############################################################################
                                             
data_I
_audit_creation_method     SHELXL97
_chemical_name_systematic
;
2,5-Bis(4-methylphenyl)-4-oxopentanoic acid
;
_chemical_name_common     ?
_chemical_formula_moiety     'C19 H20 O3'
_chemical_formula_sum     'C19 H20 O3'
_chemical_formula_iupac     'C19 H20 O3'
_chemical_formula_weight     296.35
_chemical_melting_point     ?
_symmetry_cell_setting     monoclinic
_symmetry_space_group_name_H-M     'P 21/c'
_symmetry_space_group_name_Hall     '-P 2ybc'
loop_
    _symmetry_equiv_pos_as_xyz
    'x, y, z'
    '-x, y+1/2, -z+1/2'
    '-x, -y, -z'
    'x, -y-1/2, z-1/2'
_cell_length_a     11.846(2)
_cell_length_b     13.155(3)
_cell_length_c     11.755(2)
_cell_angle_alpha     90.00
_cell_angle_beta     115.98(3)
_cell_angle_gamma     90.00
_cell_volume     1646.7(7)
_cell_formula_units_Z     4
_cell_measurement_reflns_used     2279
_cell_measurement_theta_min     2.28
_cell_measurement_theta_max     28.00
_cell_measurement_temperature     293(2)
_exptl_crystal_description     block
_exptl_crystal_colour     yellow
_exptl_crystal_size_max     0.25
_exptl_crystal_size_mid     0.22
_exptl_crystal_size_min     0.19
_exptl_crystal_density_diffrn     1.195
_exptl_crystal_density_meas     ?
_exptl_crystal_density_method     'not measured'
_exptl_crystal_F_000     632
_exptl_absorpt_coefficient_mu     0.080
_exptl_absorpt_correction_type     none
_exptl_absorpt_process_details     ?
_exptl_absorpt_correction_T_min     ?
_exptl_absorpt_correction_T_max     ?
_exptl_special_details
;
;
_diffrn_ambient_temperature     293(2)
_diffrn_radiation_type     MoK\a
_diffrn_radiation_wavelength     0.71073
_diffrn_radiation_source     'fine-focus sealed tube'
_diffrn_radiation_monochromator     graphite
_diffrn_measurement_device_type     'Bruker APEXII area-detector'
_diffrn_measurement_method     '\f and \w scan'
_diffrn_detector_area_resol_mean     ?
_diffrn_reflns_number     12947
_diffrn_reflns_av_R_equivalents     0.0619
_diffrn_reflns_av_sigmaI/netI     0.0586
_diffrn_reflns_theta_min     3.10
_diffrn_reflns_theta_max     25.20
_diffrn_reflns_theta_full     25.20
_diffrn_measured_fraction_theta_max     0.999
_diffrn_measured_fraction_theta_full     0.999
_diffrn_reflns_limit_h_min     -14
_diffrn_reflns_limit_h_max     14
_diffrn_reflns_limit_k_min     -15
_diffrn_reflns_limit_k_max     15
_diffrn_reflns_limit_l_min     -14
_diffrn_reflns_limit_l_max     14
_diffrn_standards_number     0
_diffrn_standards_interval_count     ?
_diffrn_standards_interval_time     ?
_diffrn_standards_decay_%     ?
_refine_special_details
;
 Refinement of F^2^ against ALL reflections.  The weighted R-factor wR and
 goodness of fit S are based on F^2^, conventional R-factors R are based
 on F, with F set to zero for negative F^2^. The threshold expression of
 F^2^ > 2sigma(F^2^) is used only for calculating R-factors(gt) etc. and is
 not relevant to the choice of reflections for refinement.  R-factors based
 on F^2^ are statistically about twice as large as those based on F, and R-
 factors based on ALL data will be even larger.
;
_reflns_number_total     2956
_reflns_number_gt     1474
_reflns_threshold_expression     I>2\s(I)
_refine_ls_structure_factor_coef     Fsqd
_refine_ls_matrix_type     full
_refine_ls_R_factor_all     0.1075
_refine_ls_R_factor_gt     0.0498
_refine_ls_wR_factor_gt     0.1271
_refine_ls_wR_factor_ref     0.1727
_refine_ls_goodness_of_fit_ref     1.008
_refine_ls_restrained_S_all     1.008
_refine_ls_number_reflns     2956
_refine_ls_number_parameters     202
_refine_ls_number_restraints     0
_refine_ls_hydrogen_treatment     constr
_refine_ls_weighting_scheme     calc
_refine_ls_weighting_details
       'calc w = 1/[\s^2^(Fo^2^)+(0.0850P)^2^+0.0000P] where P=(Fo^2^+2Fc^2^)/3'
_atom_sites_solution_hydrogens     geom
_atom_sites_solution_primary     direct
_atom_sites_solution_secondary     difmap
_refine_ls_shift/su_max     0.000
_refine_ls_shift/su_mean     0.000
_refine_diff_density_max     0.242
_refine_diff_density_min     -0.182
_refine_ls_extinction_method     none
_refine_ls_extinction_coef     ?
loop_
    _atom_type_symbol
    _atom_type_description
    _atom_type_scat_dispersion_real
    _atom_type_scat_dispersion_imag
    _atom_type_scat_source
    'C' 'C' 0.0033 0.0016
                         'International Tables Vol C Tables 4.2.6.8 and 6.1.1.4'
    'H' 'H' 0.0000 0.0000
                         'International Tables Vol C Tables 4.2.6.8 and 6.1.1.4'
    'O' 'O' 0.0106 0.0060
                         'International Tables Vol C Tables 4.2.6.8 and 6.1.1.4'
_computing_data_collection     'APEX2 (Bruker, 2004)'
_computing_cell_refinement     'APEX2 and SAINT (Bruker, 2004)'
_computing_data_reduction     'SAINT (Bruker, 2004)'
_computing_structure_solution     'SHELXS97 (Sheldrick, 2008)'
_computing_structure_refinement     'SHELXL97 (Sheldrick, 2008)'
_computing_molecular_graphics     'XP in SHELXTL (Sheldrick, 2008)'
_computing_publication_material     'SHELXL97 (Sheldrick, 2008)'
loop_
    _atom_site_type_symbol
    _atom_site_label
    _atom_site_fract_x
    _atom_site_fract_y
    _atom_site_fract_z
    _atom_site_U_iso_or_equiv
    _atom_site_adp_type
    _atom_site_calc_flag
    _atom_site_refinement_flags
    _atom_site_occupancy
    _atom_site_disorder_assembly
    _atom_site_disorder_group
    C C1 0.2848(2) 0.06339(18) 0.6978(3) 0.0586(7) Uani d . 1 . .
    C C2 0.3764(2) 0.1318(2) 0.7725(3) 0.0695(8) Uani d . 1 . .
    H H2 0.4156 0.1729 0.7360 0.083 Uiso calc R 1 . .
    C C3 0.4101(3) 0.1396(2) 0.9004(3) 0.0772(9) Uani d . 1 . .
    H H3 0.4722 0.1858 0.9485 0.093 Uiso calc R 1 . .
    C C4 0.3548(3) 0.0817(2) 0.9587(3) 0.0744(8) Uani d . 1 . .
    C C5 0.2638(3) 0.0149(3) 0.8837(3) 0.0859(9) Uani d . 1 . .
    H H5 0.2239 -0.0254 0.9201 0.103 Uiso calc R 1 . .
    C C6 0.2299(3) 0.0057(2) 0.7571(3) 0.0758(8) Uani d . 1 . .
    H H6 0.1680 -0.0409 0.7099 0.091 Uiso calc R 1 . .
    C C7 0.3949(4) 0.0898(3) 1.0989(3) 0.1073(12) Uani d . 1 . .
    H H7A 0.4565 0.1427 1.1337 0.161 Uiso calc R 1 . .
    H H7B 0.4304 0.0263 1.1388 0.161 Uiso calc R 1 . .
    H H7C 0.3232 0.1057 1.1136 0.161 Uiso calc R 1 . .
    C C8 0.2475(2) 0.05361(18) 0.5580(2) 0.0568(7) Uani d . 1 . .
    H H8 0.1909 -0.0049 0.5272 0.068 Uiso calc R 1 . .
    C C9 0.3590(2) 0.0320(2) 0.5332(3) 0.0581(7) Uani d . 1 . .
    C C10 0.1766(2) 0.1458(2) 0.4817(3) 0.0654(7) Uani d . 1 . .
    H H10A 0.1111 0.1638 0.5065 0.078 Uiso calc R 1 . .
    H H10B 0.2341 0.2028 0.5021 0.078 Uiso calc R 1 . .
    C C11 0.1187(2) 0.1287(2) 0.3424(3) 0.0617(7) Uani d . 1 . .
    C C12 0.0992(3) 0.2191(2) 0.2583(3) 0.0764(8) Uani d . 1 . .
    H H12A 0.0774 0.2768 0.2961 0.092 Uiso calc R 1 . .
    H H12B 0.1783 0.2348 0.2563 0.092 Uiso calc R 1 . .
    C C13 0.0008(2) 0.20819(18) 0.1251(3) 0.0604(7) Uani d . 1 . .
    C C14 -0.1074(3) 0.2653(2) 0.0815(3) 0.0827(9) Uani d . 1 . .
    H H14 -0.1173 0.3129 0.1349 0.099 Uiso calc R 1 . .
    C C15 -0.2006(3) 0.2536(2) -0.0386(4) 0.0892(10) Uani d . 1 . .
    H H15 -0.2723 0.2937 -0.0646 0.107 Uiso calc R 1 . .
    C C16 -0.1916(3) 0.1845(2) -0.1219(3) 0.0729(8) Uani d . 1 . .
    C C17 -0.0825(3) 0.1291(2) -0.0809(3) 0.0678(8) Uani d . 1 . .
    H H17 -0.0718 0.0832 -0.1355 0.081 Uiso calc R 1 . .
    C C18 0.0115(2) 0.14094(19) 0.0405(3) 0.0638(7) Uani d . 1 . .
    H H18 0.0843 0.1023 0.0659 0.077 Uiso calc R 1 . .
    C C19 -0.2969(3) 0.1693(3) -0.2526(4) 0.1142(13) Uani d . 1 . .
    H H19A -0.2762 0.1145 -0.2939 0.171 Uiso calc R 1 . .
    H H19B -0.3088 0.2305 -0.3010 0.171 Uiso calc R 1 . .
    H H19C -0.3729 0.1533 -0.2460 0.171 Uiso calc R 1 . .
    O O1 0.0871(2) 0.04379(15) 0.3000(2) 0.0947(7) Uani d . 1 . .
    O O2 0.41394(17) -0.05500(14) 0.5781(2) 0.0763(6) Uani d . 1 . .
    H H2A 0.4777 -0.0597 0.5674 0.114 Uiso calc R 1 . .
    O O3 0.39643(17) 0.08983(15) 0.4773(2) 0.0817(7) Uani d . 1 . .
loop_
    _atom_site_aniso_label
    _atom_site_aniso_U_11
    _atom_site_aniso_U_22
    _atom_site_aniso_U_33
    _atom_site_aniso_U_12
    _atom_site_aniso_U_13
    _atom_site_aniso_U_23
    C1 0.0534(14) 0.0674(16) 0.0574(18) 0.0026(11) 0.0266(13) -0.0028(13)
    C2 0.0662(17) 0.0777(18) 0.065(2) -0.0016(13) 0.0293(15) -0.0019(15)
    C3 0.0674(17) 0.088(2) 0.064(2) 0.0083(14) 0.0171(16) -0.0111(16)
    C4 0.085(2) 0.085(2) 0.0540(19) 0.0263(16) 0.0306(16) 0.0051(16)
    C5 0.105(2) 0.097(2) 0.073(3) 0.0023(18) 0.055(2) 0.0100(18)
    C6 0.0804(19) 0.087(2) 0.069(2) -0.0133(14) 0.0415(17) -0.0067(16)
    C7 0.132(3) 0.126(3) 0.060(2) 0.048(2) 0.039(2) 0.010(2)
    C8 0.0558(14) 0.0617(14) 0.0549(17) -0.0005(11) 0.0262(12) -0.0015(12)
    C9 0.0578(15) 0.0647(15) 0.0563(17) 0.0003(12) 0.0294(13) -0.0026(13)
    C10 0.0601(15) 0.0771(17) 0.0588(19) 0.0056(12) 0.0258(13) -0.0081(13)
    C11 0.0621(15) 0.0671(17) 0.0547(18) -0.0022(12) 0.0245(13) -0.0054(13)
    C12 0.086(2) 0.0749(18) 0.064(2) -0.0135(14) 0.0293(16) -0.0020(15)
    C13 0.0696(16) 0.0574(14) 0.0578(18) -0.0044(12) 0.0312(14) 0.0008(13)
    C14 0.095(2) 0.084(2) 0.074(2) 0.0215(16) 0.0407(19) -0.0013(16)
    C15 0.080(2) 0.103(2) 0.083(3) 0.0331(17) 0.0347(19) 0.016(2)
    C16 0.0686(17) 0.0887(19) 0.060(2) -0.0010(15) 0.0266(15) 0.0068(16)
    C17 0.0831(19) 0.0671(17) 0.058(2) -0.0030(14) 0.0355(16) -0.0034(13)
    C18 0.0693(16) 0.0627(16) 0.064(2) 0.0077(12) 0.0336(15) 0.0056(13)
    C19 0.083(2) 0.169(4) 0.076(3) -0.010(2) 0.021(2) 0.009(2)
    O1 0.1269(17) 0.0755(14) 0.0615(14) -0.0101(12) 0.0226(12) -0.0026(11)
    O2 0.0787(13) 0.0734(12) 0.0948(17) 0.0158(9) 0.0547(12) 0.0179(11)
    O3 0.0835(14) 0.0767(12) 0.1091(19) 0.0139(9) 0.0646(13) 0.0223(12)
_geom_special_details
;
 All esds (except the esd in the dihedral angle between two l.s. planes)
 are estimated using the full covariance matrix.  The cell esds are taken
 into account individually in the estimation of esds in distances, angles
 and torsion angles; correlations between esds in cell parameters are only
 used when they are defined by crystal symmetry.  An approximate (isotropic)
 treatment of cell esds is used for estimating esds involving l.s. planes.
;
loop_
    _geom_bond_atom_site_label_1
    _geom_bond_atom_site_label_2
    _geom_bond_site_symmetry_2
    _geom_bond_distance
    _geom_bond_publ_flag
    C1 C6 . 1.372(4) ?
    C1 C2 . 1.387(3) ?
    C1 C8 . 1.508(4) ?
    C2 C3 . 1.380(4) ?
    C2 H2 . 0.9300 ?
    C3 C4 . 1.368(4) ?
    C3 H3 . 0.9300 ?
    C4 C5 . 1.371(4) ?
    C4 C7 . 1.506(4) ?
    C5 C6 . 1.366(4) ?
    C5 H5 . 0.9300 ?
    C6 H6 . 0.9300 ?
    C7 H7A . 0.9600 ?
    C7 H7B . 0.9600 ?
    C7 H7C . 0.9600 ?
    C8 C9 . 1.499(3) ?
    C8 C10 . 1.523(3) ?
    C8 H8 . 0.9800 ?
    C9 O3 . 1.209(3) ?
    C9 O2 . 1.308(3) ?
    C10 C11 . 1.489(4) ?
    C10 H10A . 0.9700 ?
    C10 H10B . 0.9700 ?
    C11 O1 . 1.214(3) ?
    C11 C12 . 1.498(4) ?
    C12 C13 . 1.494(4) ?
    C12 H12A . 0.9700 ?
    C12 H12B . 0.9700 ?
    C13 C14 . 1.376(4) ?
    C13 C18 . 1.378(4) ?
    C14 C15 . 1.367(4) ?
    C14 H14 . 0.9300 ?
    C15 C16 . 1.375(4) ?
    C15 H15 . 0.9300 ?
    C16 C17 . 1.374(4) ?
    C16 C19 . 1.509(4) ?
    C17 C18 . 1.381(4) ?
    C17 H17 . 0.9300 ?
    C18 H18 . 0.9300 ?
    C19 H19A . 0.9600 ?
    C19 H19B . 0.9600 ?
    C19 H19C . 0.9600 ?
    O2 H2A . 0.8200 ?
loop_
    _geom_angle_atom_site_label_1
    _geom_angle_atom_site_label_2
    _geom_angle_atom_site_label_3
    _geom_angle_site_symmetry_1
    _geom_angle_site_symmetry_3
    _geom_angle
    _geom_angle_publ_flag
    C6 C1 C2 . . 116.8(3) ?
    C6 C1 C8 . . 121.9(2) ?
    C2 C1 C8 . . 121.3(3) ?
    C3 C2 C1 . . 120.7(3) ?
    C3 C2 H2 . . 119.6 ?
    C1 C2 H2 . . 119.6 ?
    C4 C3 C2 . . 122.0(3) ?
    C4 C3 H3 . . 119.0 ?
    C2 C3 H3 . . 119.0 ?
    C3 C4 C5 . . 116.7(3) ?
    C3 C4 C7 . . 121.2(3) ?
    C5 C4 C7 . . 122.1(3) ?
    C6 C5 C4 . . 122.0(3) ?
    C6 C5 H5 . . 119.0 ?
    C4 C5 H5 . . 119.0 ?
    C5 C6 C1 . . 121.7(3) ?
    C5 C6 H6 . . 119.1 ?
    C1 C6 H6 . . 119.1 ?
    C4 C7 H7A . . 109.5 ?
    C4 C7 H7B . . 109.5 ?
    H7A C7 H7B . . 109.5 ?
    C4 C7 H7C . . 109.5 ?
    H7A C7 H7C . . 109.5 ?
    H7B C7 H7C . . 109.5 ?
    C9 C8 C1 . . 111.4(2) ?
    C9 C8 C10 . . 110.0(2) ?
    C1 C8 C10 . . 113.4(2) ?
    C9 C8 H8 . . 107.3 ?
    C1 C8 H8 . . 107.3 ?
    C10 C8 H8 . . 107.3 ?
    O3 C9 O2 . . 122.2(2) ?
    O3 C9 C8 . . 123.4(2) ?
    O2 C9 C8 . . 114.4(2) ?
    C11 C10 C8 . . 113.4(2) ?
    C11 C10 H10A . . 108.9 ?
    C8 C10 H10A . . 108.9 ?
    C11 C10 H10B . . 108.9 ?
    C8 C10 H10B . . 108.9 ?
    H10A C10 H10B . . 107.7 ?
    O1 C11 C10 . . 120.1(3) ?
    O1 C11 C12 . . 121.9(3) ?
    C10 C11 C12 . . 118.0(2) ?
    C13 C12 C11 . . 116.1(2) ?
    C13 C12 H12A . . 108.3 ?
    C11 C12 H12A . . 108.3 ?
    C13 C12 H12B . . 108.3 ?
    C11 C12 H12B . . 108.3 ?
    H12A C12 H12B . . 107.4 ?
    C14 C13 C18 . . 116.5(3) ?
    C14 C13 C12 . . 120.6(3) ?
    C18 C13 C12 . . 122.8(2) ?
    C15 C14 C13 . . 121.5(3) ?
    C15 C14 H14 . . 119.3 ?
    C13 C14 H14 . . 119.3 ?
    C14 C15 C16 . . 122.0(3) ?
    C14 C15 H15 . . 119.0 ?
    C16 C15 H15 . . 119.0 ?
    C17 C16 C15 . . 117.1(3) ?
    C17 C16 C19 . . 121.2(3) ?
    C15 C16 C19 . . 121.7(3) ?
    C16 C17 C18 . . 120.8(3) ?
    C16 C17 H17 . . 119.6 ?
    C18 C17 H17 . . 119.6 ?
    C13 C18 C17 . . 122.0(2) ?
    C13 C18 H18 . . 119.0 ?
    C17 C18 H18 . . 119.0 ?
    C16 C19 H19A . . 109.5 ?
    C16 C19 H19B . . 109.5 ?
    H19A C19 H19B . . 109.5 ?
    C16 C19 H19C . . 109.5 ?
    H19A C19 H19C . . 109.5 ?
    H19B C19 H19C . . 109.5 ?
    C9 O2 H2A . . 109.5 ?
loop_
    _geom_hbond_atom_site_label_D
    _geom_hbond_atom_site_label_H
    _geom_hbond_atom_site_label_A
    _geom_hbond_site_symmetry_A
    _geom_hbond_distance_DH
    _geom_hbond_distance_HA
    _geom_hbond_distance_DA
    _geom_hbond_angle_DHA
    C17 H17 O1 3 0.93 2.50 3.418(4) 169.2
    C15 H15 O2 2 0.93 2.56 3.452(4) 160.1
    O2 H2A O3 3_656 0.82 1.83 2.638(2) 169.0
data_global
_journal_date_recd_electronic     2010-09-15
_journal_date_accepted     2010-09-17
_journal_name_full     'Acta Crystallographica, Section E'
_journal_year     2010
_journal_volume     66
_journal_issue     10
_journal_page_first     o2621
_journal_page_last     o2621
_journal_paper_category     QO
_journal_coeditor_code     ZL2309
_publ_contact_author_name     'Xiaomei Zhuang'
_publ_contact_author_address
;
Zhongshan Polytechnic
Zhongshan
Guangdong 528404
People's Republic of China
;
_publ_contact_author_email     wangjun7203@126.com
_publ_contact_author_fax     ?
_publ_contact_author_phone     ?
_publ_section_title
;
2,5-Bis(4-methylphenyl)-4-oxopentanoic acid
;
loop_
    _publ_author_name
    _publ_author_address
    'Wang, Jun'
;
Zhongshan Polytechnic
Zhongshan
Guangdong 528404
People's Republic of China
;
    'Zhuang, Xiaomei'
;
Zhongshan Polytechnic
Zhongshan
Guangdong 528404
People's Republic of China
;
    'Hou, Yong'
;
Zhongshan Polytechnic
Zhongshan
Guangdong 528404
People's Republic of China
;
