# Supplementary material for: 2,5-Bis(4-methyl­phen­yl)-4-oxopenta­noic acid
Source: Acta Crystallogr Sect E Struct Rep Online. 2010 Sep 25;66(Pt 10):o2621. doi: 10.1107/S1600536810037323 (PMC2983153; doi:10.1107/S1600536810037323)
Supplement: Supplementary file 2 [file e-66-o2621-Isup2.hkl]

# 
# h,k,l, Fc-squared, Fo-squared, sigma(Fo-squared) and status flag 
# 
data_I
_shelx_title ' 1 in P21/c' 
_shelx_refln_list_code          4 
_shelx_F_calc_maximum      125.83 
_exptl_crystal_F_000       632.00 
_reflns_d_resolution_high  0.8347 
 
loop_ 
 _symmetry_equiv_pos_as_xyz 
 'x, y, z' 
 '-x, y+1/2, -z+1/2' 
 '-x, -y, -z' 
 'x, -y-1/2, z-1/2' 
 
_cell_length_a    11.8460 
_cell_length_b    13.1550 
_cell_length_c    11.7550 
_cell_angle_alpha  90.000 
_cell_angle_beta  115.980 
_cell_angle_gamma  90.000 
 
_shelx_F_squared_multiplier     1.000 
 
loop_ 
 _refln_index_h 
 _refln_index_k 
 _refln_index_l 
 _refln_F_squared_calc 
 _refln_F_squared_meas 
 _refln_F_squared_sigma 
 _refln_observed_status 
   2   0   0     1633.01     1425.33     30.40 o 
   3   0   0     1097.79     1047.99     25.44 o 
   4   0   0     2833.22     2641.44     69.33 o 
   5   0   0     1266.09     1270.03     34.32 o 
   6   0   0     1492.16     1376.37     54.15 o 
   7   0   0        0.70        1.11      3.85 o 
   8   0   0      199.00      233.92     15.80 o 
   9   0   0        0.11       -1.89      2.86 o 
  10   0   0      227.96      230.70     13.83 o 
  11   0   0       64.90       66.09      7.98 o 
  12   0   0        4.13        0.33      2.69 o 
   2   1   0     2052.92     1784.88     32.39 o 
   3   1   0     3667.28     3273.17     69.54 o 
   4   1   0        9.24       12.14      2.06 o 
   5   1   0       49.15       54.57      4.06 o 
   6   1   0       48.67       50.22      3.51 o 
   7   1   0      251.33      251.75     11.22 o 
   8   1   0       52.08       53.82      4.45 o 
   9   1   0       84.65       87.10      7.62 o 
  10   1   0        0.39        0.22      2.08 o 
  11   1   0        0.00        0.87      1.96 o 
  12   1   0        0.49        1.04      2.94 o 
   0   2   0     1898.32     1639.25     28.66 o 
   1   2   0     8833.01     8546.45    130.32 o 
   2   2   0     1402.40     1238.70     22.81 o 
   3   2   0     1374.72     1187.50     20.12 o 
   4   2   0        6.55        6.55      1.65 o 
   5   2   0       16.92        8.99      2.06 o 
   6   2   0      854.05      832.56     16.88 o 
   7   2   0       23.95       34.29      3.18 o 
   8   2   0       81.25       84.11      5.55 o 
   9   2   0       51.98       66.94      5.37 o 
  10   2   0      112.91      130.73      8.16 o 
  11   2   0        7.41        2.60      2.74 o 
  12   2   0        0.74        5.94      5.35 o 
   1   3   0    15004.08    15416.35    290.20 o 
   2   3   0     1237.59     1081.64     15.91 o 
   3   3   0       87.79       87.19      3.54 o 
   4   3   0        2.65        1.10      1.11 o 
   5   3   0      245.03      242.79      6.00 o 
   6   3   0      203.10      219.67      6.52 o 
   7   3   0      149.55      149.72      6.57 o 
   8   3   0        2.49        3.35      2.65 o 
   9   3   0       28.33       35.37      4.75 o 
  10   3   0       12.46       16.66      4.95 o 
  11   3   0       21.91       16.70      3.99 o 
  12   3   0        5.87       -3.78      3.89 o 
   0   4   0      303.20      269.16     18.78 o 
   1   4   0     1141.44     1059.90     14.95 o 
   2   4   0     2016.70     1927.91     27.30 o 
   3   4   0      563.95      494.64      9.41 o 
   4   4   0     1417.19     1387.72     24.36 o 
   5   4   0      245.99      255.64      6.36 o 
   6   4   0       12.22       13.13      2.07 o 
   7   4   0      106.54      115.72      4.66 o 
   8   4   0        0.22        0.39      1.98 o 
   9   4   0       88.84       86.72      4.34 o 
  10   4   0       20.29       21.85      3.34 o 
  11   4   0        0.36       -0.47      2.31 o 
  12   4   0        0.00        0.43      3.06 o 
   1   5   0      364.97      347.20      6.43 o 
   2   5   0        0.57       -0.01      1.09 o 
   3   5   0      776.33      780.71     14.11 o 
   4   5   0     2586.65     2578.79     47.75 o 
   5   5   0       70.45       86.72      3.31 o 
   6   5   0       18.60       20.97      2.31 o 
   7   5   0       21.08       15.94      2.71 o 
   8   5   0       95.70      101.40      5.20 o 
   9   5   0       16.65       15.43      2.44 o 
  10   5   0       59.10       64.36      5.27 o 
  11   5   0       12.87       11.76      4.58 o 
  12   5   0        0.00        1.55      4.91 o 
   0   6   0      173.30      200.09      8.70 o 
   1   6   0      327.62      347.59      6.51 o 
   2   6   0      157.68      191.01      5.21 o 
   3   6   0      146.68      123.93      3.73 o 
   4   6   0      600.49      609.27     13.04 o 
   5   6   0        0.36        1.88      1.77 o 
   6   6   0      125.37      119.20      4.86 o 
   7   6   0        5.88        4.56      2.94 o 
   8   6   0       10.52       11.78      2.81 o 
   9   6   0        5.59        8.63      2.69 o 
  10   6   0        3.80       -0.59      2.39 o 
  11   6   0        1.03        4.20      4.36 o 
   1   7   0       39.32       53.37      2.86 o 
   2   7   0      698.81      657.64     10.51 o 
   3   7   0      214.04      203.79      5.96 o 
   4   7   0      348.20      367.24      8.93 o 
   5   7   0       51.94       45.48      3.46 o 
   6   7   0        2.99        3.04      2.26 o 
   7   7   0        0.01        0.13      1.86 o 
   8   7   0       83.95       96.98      4.76 o 
   9   7   0       19.88       21.33      2.86 o 
  10   7   0        1.47       -0.59      2.26 o 
  11   7   0        3.61        4.73      4.40 o 
   0   8   0        4.44        0.74      2.83 o 
   1   8   0      259.31      279.62      6.50 o 
   2   8   0        9.36       11.18      2.03 o 
   3   8   0      128.03      124.77      5.06 o 
   4   8   0       40.91       45.12      3.55 o 
   5   8   0        0.75       -0.61      2.00 o 
   6   8   0        0.69        1.23      2.15 o 
   7   8   0       13.18       12.92      2.91 o 
   8   8   0        8.42        7.25      2.82 o 
   9   8   0       10.72       12.61      2.93 o 
  10   8   0        1.81        1.00      1.78 o 
   1   9   0       39.95       48.16      3.60 o 
   2   9   0       38.40       33.03      2.92 o 
   3   9   0        0.68        1.57      2.11 o 
   4   9   0        4.46        2.66      2.38 o 
   5   9   0        5.61        7.15      2.78 o 
   6   9   0        4.60        4.68      2.38 o 
   7   9   0        3.15        1.38      2.21 o 
   8   9   0        1.65       -1.08      2.31 o 
   9   9   0        4.29        2.18      2.42 o 
  10   9   0        0.07        4.47      3.44 o 
   0  10   0      263.95      298.84      9.90 o 
   1  10   0        9.30        6.41      2.41 o 
   2  10   0        1.00        1.44      2.20 o 
   3  10   0        6.33        2.45      3.12 o 
   4  10   0        9.98       11.19      4.12 o 
   5  10   0        7.04        7.11      3.65 o 
   6  10   0        8.29        5.48      2.90 o 
   7  10   0        1.40        1.29      2.03 o 
   8  10   0        4.33        4.25      2.71 o 
   9  10   0        0.52        2.72      2.55 o 
   1  11   0        5.92        6.09      2.49 o 
   2  11   0        0.00        0.67      2.13 o 
   3  11   0       32.52       16.17      5.72 o 
   4  11   0       12.20        9.07      3.39 o 
   5  11   0        5.74        5.36      3.78 o 
   6  11   0        0.06       -1.42      3.78 o 
   7  11   0       15.09       21.96      3.22 o 
   8  11   0        2.98        4.42      2.46 o 
   9  11   0        0.01        2.75      2.72 o 
   0  12   0       95.38      101.47      7.46 o 
   1  12   0       80.62       98.79      4.30 o 
   2  12   0       80.35       89.24      4.56 o 
   3  12   0        6.16        5.57      2.52 o 
   4  12   0        3.27        5.28      3.17 o 
   5  12   0        8.58        8.49      2.75 o 
   6  12   0        3.07        3.64      2.65 o 
   7  12   0        4.32        3.70      3.01 o 
   8  12   0        6.14        3.98      2.81 o 
   1  13   0       20.75       15.47      2.92 o 
   2  13   0       44.82       53.48      4.47 o 
   3  13   0       15.24       10.29      3.30 o 
   4  13   0        1.82        1.50      2.76 o 
   5  13   0        0.15       -0.46      1.87 o 
   6  13   0        5.11        4.77      2.31 o 
   7  13   0        0.21        1.42      2.69 o 
   0  14   0       39.47       37.06      9.37 o 
   1  14   0        9.24        5.28      2.32 o 
   2  14   0        2.84        0.95      2.34 o 
   3  14   0       12.53        8.41      2.69 o 
   4  14   0        4.11        5.37      3.56 o 
   5  14   0        1.50        1.88      2.32 o 
   1  15   0        9.91        8.11      3.55 o 
   2  15   0        1.94        4.24      3.60 o 
   3  15   0        6.95        4.62      7.45 o 
 -13   1   1        5.75        0.65      3.45 o 
 -12   1   1        0.29       -0.12      2.09 o 
 -11   1   1       12.76        2.68      3.36 o 
 -10   1   1        3.11       -4.96      4.75 o 
  -9   1   1        1.70        1.53      3.71 o 
  -8   1   1      100.48       91.55      5.53 o 
  -7   1   1        8.95       15.42      2.50 o 
  -6   1   1       14.64       27.17      2.70 o 
  -5   1   1      516.28      556.58     10.66 o 
  -4   1   1     2826.54     2574.92     47.82 o 
  -3   1   1     7162.02     6911.21    149.13 o 
  -2   1   1     8552.01     8534.78    186.28 o 
   1   1   1     3130.17     2966.65     46.59 o 
   2   1   1     1781.58     1602.97     27.12 o 
   3   1   1      743.99      669.78     15.90 o 
   4   1   1        1.26        2.50      1.73 o 
   5   1   1       22.00       26.02      2.51 o 
   6   1   1      305.70      294.99      6.27 o 
   7   1   1       47.02       50.61      3.19 o 
   8   1   1       19.86       16.07      2.79 o 
   9   1   1       60.25       57.82      4.21 o 
  10   1   1        0.92        1.61      1.60 o 
  11   1   1        0.40        0.49      1.66 o 
  12   1   1        0.28        0.54      5.54 o 
 -13   2   1        0.36        3.20      4.08 o 
 -12   2   1        6.35        0.71      4.22 o 
 -11   2   1        8.26        7.61      5.59 o 
 -10   2   1       40.89       48.13      4.59 o 
  -9   2   1       50.61       42.22      4.83 o 
  -8   2   1        0.28        0.60      2.41 o 
  -7   2   1        3.85        6.58      2.53 o 
  -6   2   1        1.20        0.76      2.04 o 
  -5   2   1       17.06        7.05      3.23 o 
  -4   2   1       98.02       98.07      3.25 o 
  -3   2   1     2220.88     2032.80     35.12 o 
  -2   2   1    15832.34    15828.16    414.01 o 
  -1   2   1     6019.42     6054.08    126.74 o 
   0   2   1      731.03      593.61      9.25 o 
   1   2   1      170.53      145.14      2.35 o 
   2   2   1      220.79      198.11      3.74 o 
   3   2   1       24.05       24.99      1.81 o 
   4   2   1       80.43       73.71      4.22 o 
   5   2   1       16.74       15.19      2.73 o 
   6   2   1        4.15        6.00      2.63 o 
   7   2   1       21.15       18.37      3.27 o 
   8   2   1       74.92       70.48      3.71 o 
   9   2   1       86.40       86.11      4.24 o 
  10   2   1       23.18       17.53      5.87 o 
  11   2   1        0.88       -2.30      3.05 o 
  12   2   1        1.15        1.59      5.33 o 
 -12   3   1       14.71       12.08      6.02 o 
 -11   3   1        8.52        7.00      4.67 o 
 -10   3   1       26.94       32.35      4.37 o 
  -9   3   1        5.32        5.95      3.24 o 
  -8   3   1        4.14        5.17      2.61 o 
  -7   3   1        3.45        7.75      2.75 o 
  -6   3   1      201.50      195.57      6.37 o 
  -5   3   1     1262.42     1309.02     29.24 o 
  -4   3   1       53.34       48.06      2.82 o 
  -3   3   1       23.24       27.32      2.23 o 
  -2   3   1     5242.97     5087.28    102.62 o 
  -1   3   1     4148.02     3753.86     84.40 o 
   0   3   1     3106.64     2949.73     59.13 o 
   1   3   1     5495.06     5190.57     75.61 o 
   2   3   1      246.71      234.83      3.92 o 
   3   3   1     3816.67     3652.90     58.06 o 
   4   3   1        0.13        0.50      1.23 o 
   5   3   1      107.92      119.33      3.19 o 
   6   3   1       42.65       45.02      3.86 o 
   7   3   1        0.84        0.17      1.46 o 
   8   3   1       18.90       16.26      2.07 o 
   9   3   1       17.52       11.18      1.22 o 
  10   3   1        0.01        1.15      3.83 o 
  11   3   1        0.26        2.20      3.14 o 
  12   3   1        0.00        2.36      3.31 o 
 -12   4   1        0.14        0.55      2.14 o 
 -11   4   1        7.52        5.60      3.56 o 
 -10   4   1        2.41        4.98      3.74 o 
  -9   4   1       17.99       15.69      3.71 o 
  -8   4   1       82.37       82.03      5.58 o 
  -7   4   1      215.49      228.28      7.71 o 
  -6   4   1      120.48      118.58      4.91 o 
  -5   4   1      297.43      303.09      7.26 o 
  -4   4   1       58.48       47.52      2.67 o 
  -3   4   1      256.49      268.87      6.57 o 
  -2   4   1      228.98      200.84      6.48 o 
  -1   4   1      325.89      282.79      7.74 o 
   0   4   1      548.65      535.64      8.99 o 
   1   4   1      241.61      226.05      4.16 o 
   2   4   1       96.87       98.04      2.50 o 
   3   4   1       61.91       74.54      2.53 o 
   4   4   1     1597.43     1592.17     27.09 o 
   5   4   1        7.49        8.00      2.07 o 
   6   4   1       23.80       18.94      2.29 o 
   7   4   1        8.69        9.53      2.19 o 
   8   4   1       54.93       54.26      3.21 o 
   9   4   1       53.09       67.65      6.28 o 
  10   4   1        4.25        0.36      3.00 o 
  11   4   1        5.16       -0.14      3.95 o 
 -12   5   1        2.50       -2.50      4.92 o 
 -11   5   1        0.10        0.60      2.46 o 
 -10   5   1        0.22        2.64      2.40 o 
  -9   5   1       40.93       49.51      4.36 o 
  -8   5   1        7.42        3.79      2.64 o 
  -7   5   1      230.81      247.61      7.17 o 
  -6   5   1       20.44       16.13      2.28 o 
  -5   5   1        6.13        7.78      1.88 o 
  -4   5   1      595.85      617.36     10.24 o 
  -3   5   1        2.27        3.10      1.31 o 
  -2   5   1       26.11       32.99      2.63 o 
  -1   5   1        9.24        3.94      2.36 o 
   0   5   1        0.01        0.52      0.78 o 
   1   5   1       13.19       12.83      1.32 o 
   2   5   1       26.63       27.26      1.60 o 
   3   5   1      232.30      199.09      5.37 o 
   4   5   1       90.65       92.94      3.73 o 
   5   5   1      309.83      307.38      7.73 o 
   6   5   1        1.30        2.93      1.90 o 
   7   5   1       36.37       41.60      2.91 o 
   8   5   1        0.05       -0.26      1.14 o 
   9   5   1        5.05        3.91      4.24 o 
  10   5   1       27.02       23.22      5.51 o 
  11   5   1       13.33       20.46      7.18 o 
 -12   6   1        6.22        2.97      4.89 o 
 -11   6   1        2.26       -0.22      1.87 o 
 -10   6   1        7.59        4.95      2.92 o 
  -9   6   1       55.25       51.99      4.04 o 
  -8   6   1        2.09        4.89      2.26 o 
  -7   6   1       26.15       31.15      3.08 o 
  -6   6   1       11.74       11.14      2.37 o 
  -5   6   1       74.10       69.42      3.32 o 
  -4   6   1      136.03      143.54      4.40 o 
  -3   6   1       92.13       94.68      5.40 o 
  -2   6   1      224.82      237.10      6.34 o 
  -1   6   1       46.73       45.57      3.12 o 
   0   6   1      397.17      406.12      7.34 o 
   1   6   1       26.15       29.08      1.82 o 
   2   6   1     1861.33     1923.56     27.59 o 
   3   6   1      529.74      536.09      9.18 o 
   4   6   1      359.50      353.40      8.30 o 
   5   6   1       10.32       12.17      2.37 o 
   6   6   1      210.53      236.11      6.92 o 
   7   6   1        3.76        6.76      2.19 o 
   8   6   1        1.92        0.96      2.09 o 
   9   6   1       39.72       59.08      6.07 o 
  10   6   1        3.54        4.43      4.70 o 
  11   6   1        0.59        1.63      4.18 o 
 -11   7   1        3.70       -2.72      3.33 o 
 -10   7   1       12.04        6.43      3.38 o 
  -9   7   1       11.51       11.97      3.35 o 
  -8   7   1       59.61       61.55      4.62 o 
  -7   7   1      150.13      160.63      7.55 o 
  -6   7   1     1080.00     1166.78     23.64 o 
  -5   7   1        7.22        6.83      1.96 o 
  -4   7   1       61.35       66.51      3.43 o 
  -3   7   1        0.37       -1.72      2.58 o 
  -2   7   1       46.67       45.10      3.40 o 
  -1   7   1      283.59      289.20      6.13 o 
   0   7   1      662.49      645.57     11.52 o 
   1   7   1        0.70        0.93      1.49 o 
   2   7   1       60.81       56.95      2.49 o 
   3   7   1      203.04      236.88      5.70 o 
   4   7   1        0.97        2.85      1.83 o 
   5   7   1        5.26        8.19      2.52 o 
   6   7   1       77.51       78.70      3.63 o 
   7   7   1        0.71        0.97      2.12 o 
   8   7   1        5.08        7.46      2.18 o 
   9   7   1        3.29       -0.51      1.92 o 
  10   7   1        5.52        3.70      3.94 o 
 -11   8   1        4.84        0.07      2.20 o 
 -10   8   1       40.62       50.22      4.42 o 
  -9   8   1        7.90        5.01      2.89 o 
  -8   8   1      120.78      133.18      5.86 o 
  -7   8   1        0.25       -0.90      2.04 o 
  -6   8   1        6.43        7.24      2.61 o 
  -5   8   1      321.38      348.47      8.91 o 
  -4   8   1       17.78       13.57      2.46 o 
  -3   8   1       66.01       65.53      4.51 o 
  -2   8   1      254.58      248.00      7.34 o 
  -1   8   1      278.96      270.65      6.09 o 
   0   8   1      106.66      110.26      3.66 o 
   1   8   1       28.57       30.46      2.53 o 
   2   8   1       45.58       56.97      2.80 o 
   3   8   1       20.14       22.67      3.69 o 
   4   8   1       51.77       63.12      5.35 o 
   5   8   1       24.68       30.60      3.52 o 
   6   8   1        4.58        4.26      2.29 o 
   7   8   1        7.48        7.86      2.47 o 
   8   8   1       13.33        9.89      3.10 o 
   9   8   1        2.85        0.09      1.97 o 
  10   8   1        5.65        6.33      4.38 o 
 -10   9   1        0.03       -1.20      2.35 o 
  -9   9   1        8.29        6.68      3.16 o 
  -8   9   1       18.47       15.80      2.97 o 
  -7   9   1        2.78        7.38      2.82 o 
  -6   9   1      196.54      214.20      7.56 o 
  -5   9   1       18.47       23.18      2.79 o 
  -4   9   1       43.37       55.73      4.60 o 
  -3   9   1      155.87      170.47      6.85 o 
  -2   9   1        2.80        4.60      3.17 o 
  -1   9   1        1.55        4.70      2.52 o 
   0   9   1      218.14      202.36      5.87 o 
   1   9   1       19.08       15.65      2.63 o 
   2   9   1        0.11        0.84      1.78 o 
   3   9   1        1.40        1.19      1.66 o 
   4   9   1       18.02       10.20      3.70 o 
   5   9   1        8.91        5.68      2.38 o 
   6   9   1        0.31       -0.67      2.03 o 
   7   9   1       18.86       21.73      3.41 o 
   8   9   1        1.32        1.66      2.22 o 
   9   9   1        0.05        0.19      3.08 o 
 -10  10   1        2.72        1.30      2.50 o 
  -9  10   1       22.02       27.48      4.39 o 
  -8  10   1       28.85       32.79      3.96 o 
  -7  10   1       22.94       16.36      3.64 o 
  -6  10   1       14.38        9.14      3.20 o 
  -5  10   1      145.01      172.13      6.38 o 
  -4  10   1       56.95       62.95      3.74 o 
  -3  10   1        6.53       10.99      3.09 o 
  -2  10   1        2.58        6.44      2.76 o 
  -1  10   1      104.07      114.94      4.47 o 
   0  10   1       30.74       31.05      3.29 o 
   1  10   1       77.15       87.57      4.04 o 
   2  10   1        0.34        1.00      1.55 o 
   3  10   1       71.59       74.94      3.63 o 
   4  10   1        5.93        4.78      2.95 o 
   5  10   1        1.77        2.60      2.35 o 
   6  10   1        0.76        1.44      2.21 o 
   7  10   1       16.68       16.83      2.91 o 
   8  10   1        6.58        6.84      3.23 o 
   9  10   1        0.00       -0.09      3.83 o 
  -9  11   1        0.19        4.19      3.42 o 
  -8  11   1       20.36       21.86      4.28 o 
  -7  11   1        0.07       -1.36      2.49 o 
  -6  11   1       12.50       10.61      3.72 o 
  -5  11   1       19.59       26.17      4.31 o 
  -4  11   1      102.47      126.75      4.78 o 
  -3  11   1       92.97      108.98      6.02 o 
  -2  11   1      562.13      680.04     17.17 o 
  -1  11   1        5.19        5.70      1.80 o 
   0  11   1       62.48       63.93      3.35 o 
   1  11   1        0.00        0.14      1.35 o 
   2  11   1       22.71        8.31      4.22 o 
   3  11   1        8.74        3.69      2.51 o 
   4  11   1        9.14        5.64      3.12 o 
   5  11   1        0.17        0.87      2.76 o 
   6  11   1       11.57       11.68      2.70 o 
   7  11   1       15.64       13.66      3.14 o 
   8  11   1       19.27       15.62      7.19 o 
  -8  12   1        1.16        1.31      2.52 o 
  -7  12   1        4.36        2.42      2.69 o 
  -6  12   1        2.47        4.25      2.68 o 
  -5  12   1       18.29       17.53      3.10 o 
  -4  12   1        1.22        0.96      1.88 o 
  -3  12   1      108.40      138.64      7.04 o 
  -2  12   1       43.19       48.46      4.71 o 
  -1  12   1        7.54        5.58      1.98 o 
   0  12   1        1.73        0.60      1.15 o 
   1  12   1       12.57       12.72      2.39 o 
   2  12   1       13.27        7.60      2.77 o 
   3  12   1       24.10        9.53      5.11 o 
   4  12   1        3.66        3.42      2.10 o 
   5  12   1        0.14        1.73      2.92 o 
   6  12   1       10.83       10.44      2.96 o 
   7  12   1        1.63        3.80      2.34 o 
  -7  13   1        0.23        3.48      2.51 o 
  -6  13   1        0.19        0.85      2.18 o 
  -5  13   1        1.75        2.03      2.37 o 
  -4  13   1        0.04       -1.27      2.44 o 
  -3  13   1       28.88       31.85      2.72 o 
  -2  13   1        2.84        3.21      2.09 o 
  -1  13   1       26.95       30.52      4.41 o 
   0  13   1        0.73        0.03      0.93 o 
   1  13   1        0.09       -0.64      1.13 o 
   2  13   1        6.20        2.70      1.66 o 
   3  13   1        7.34        4.74      2.14 o 
   4  13   1        0.30       -0.23      1.86 o 
   5  13   1        0.33       -0.39      2.04 o 
   6  13   1        0.51        3.86      2.98 o 
  -6  14   1        1.22       -0.72      2.47 o 
  -5  14   1        0.61        1.85      2.14 o 
  -4  14   1        7.58        5.75      2.21 o 
  -3  14   1        8.32        5.59      2.51 o 
  -2  14   1       48.39       55.08      6.04 o 
  -1  14   1       22.50        4.43      3.93 o 
   0  14   1        0.88        2.69      1.54 o 
   1  14   1        0.51       -0.06      1.02 o 
   2  14   1       10.85        1.16      2.38 o 
   3  14   1        0.91        0.46      1.48 o 
   4  14   1        8.80        6.01      2.37 o 
   5  14   1        1.29       -4.35      5.58 o 
  -4  15   1        1.16        0.63      3.73 o 
  -3  15   1       11.15        4.33      3.59 o 
  -2  15   1       21.12        7.81      6.16 o 
  -1  15   1        0.78        0.90      2.62 o 
   0  15   1       14.25       14.58      6.84 o 
   1  15   1       13.90        9.26      8.32 o 
   2  15   1        0.76        5.34      5.91 o 
   3  15   1        3.31        1.83      5.60 o 
 -13   0   2        6.99        1.34      8.92 o 
 -12   0   2       70.94       80.03     15.45 o 
 -11   0   2        0.02        2.56      6.99 o 
 -10   0   2       19.55       14.80      5.04 o 
  -9   0   2       80.98       73.72      8.06 o 
  -8   0   2       72.96       65.64      5.82 o 
  -7   0   2      156.93      135.57      6.90 o 
  -6   0   2     1049.84     1032.09     28.42 o 
  -5   0   2     8968.59     8495.74    291.65 o 
  -4   0   2     2045.61     1627.61     43.51 o 
  -3   0   2      466.07      459.06     12.38 o 
  -2   0   2       52.93       41.90      3.85 o 
  -1   0   2      749.26      630.28     15.48 o 
   0   0   2     3205.74     2742.03     71.29 o 
   1   0   2     1755.42     1580.18     46.77 o 
   2   0   2     1653.70     1547.22     63.60 o 
   3   0   2      301.65      294.25      8.66 o 
   4   0   2       51.48       52.98      3.14 o 
   5   0   2     1222.17     1292.79     32.33 o 
   6   0   2       14.66       14.94      2.16 o 
   7   0   2      190.57      190.73      8.42 o 
   8   0   2        0.34       -1.88      1.75 o 
   9   0   2        9.10        6.80      2.83 o 
  10   0   2        0.03       -0.99      2.14 o 
  11   0   2        4.68        0.02      5.03 o 
 -13   1   2        0.45        1.35      4.11 o 
 -12   1   2        5.76        0.54      5.16 o 
 -11   1   2       24.93       10.51      9.20 o 
 -10   1   2        6.02        5.45      3.73 o 
  -9   1   2        1.91        0.46      2.62 o 
  -8   1   2        0.35        1.34      2.47 o 
  -7   1   2        2.93        3.07      1.99 o 
  -6   1   2       68.57       58.95      3.19 o 
  -5   1   2       24.60       19.00      2.59 o 
  -4   1   2     1620.25     1436.99     26.49 o 
  -3   1   2     5274.88     4734.09    115.65 o 
  -2   1   2     7460.64     7145.82    284.47 o 
  -1   1   2      442.44      396.69     10.37 o 
   0   1   2      886.41      747.41     14.51 o 
   1   1   2      235.90      220.33      6.58 o 
   2   1   2      716.24      642.30     14.50 o 
   3   1   2       89.78      106.36      3.45 o 
   4   1   2      316.83      323.68      9.02 o 
   5   1   2       62.28       59.29      1.57 o 
   6   1   2      123.80      129.84      3.75 o 
   7   1   2      275.27      260.71      8.90 o 
   8   1   2      258.01      259.56     20.50 o 
   9   1   2       33.29       28.90      3.25 o 
  10   1   2        1.31       -1.52      2.79 o 
  11   1   2        0.54        0.74      4.68 o 
 -13   2   2        0.00       -0.67      4.67 o 
 -12   2   2        2.87        0.67      3.90 o 
 -11   2   2        0.37        0.55      3.79 o 
 -10   2   2        0.74       -0.04      2.79 o 
  -9   2   2        7.36        4.51      3.79 o 
  -8   2   2      135.45      154.78      5.91 o 
  -7   2   2       86.83       86.49      4.01 o 
  -6   2   2      153.06      158.22      5.12 o 
  -5   2   2        7.72        7.46      2.17 o 
  -4   2   2     1468.71     1334.81     25.10 o 
  -3   2   2     6987.42     6605.13    143.35 o 
  -2   2   2      114.15      108.80     57.82 o 
  -1   2   2     2891.43     2801.07     80.76 o 
   0   2   2      168.57      135.57      4.32 o 
   1   2   2     2519.89     2381.03     42.71 o 
   2   2   2     1134.88     1012.30     14.60 o 
   3   2   2       10.22       16.33      2.35 o 
   4   2   2      457.07      542.05     13.19 o 
   5   2   2        8.78        9.59      2.21 o 
   6   2   2       39.12       36.47      4.31 o 
   7   2   2       45.72       47.01      4.20 o 
   8   2   2        3.85        7.47      2.78 o 
   9   2   2        3.59        2.40      3.09 o 
  10   2   2       15.43        4.71      3.85 o 
  11   2   2        1.41        0.19      2.29 o 
 -13   3   2        7.67        2.25      4.42 o 
 -12   3   2       18.38       16.74      8.04 o 
 -11   3   2        4.92        3.23      3.55 o 
 -10   3   2       22.22       25.73      4.78 o 
  -9   3   2       67.24       68.33      5.66 o 
  -8   3   2        0.00       -0.62      2.47 o 
  -7   3   2        0.31        0.36      2.05 o 
  -6   3   2       75.03       71.90      3.36 o 
  -5   3   2      401.07      335.27      7.66 o 
  -4   3   2     3046.89     2923.54     56.83 o 
  -3   3   2      175.40      156.73      3.79 o 
  -2   3   2     1921.71     1638.13     28.28 o 
  -1   3   2     4167.30     4289.40    167.44 o 
   0   3   2     1673.40     1558.11     29.23 o 
   1   3   2      321.68      249.14      4.83 o 
   2   3   2     1996.81     1916.24     30.93 o 
   3   3   2        7.24        6.57      2.06 o 
   4   3   2      169.66      185.21      8.89 o 
   5   3   2       39.67       54.54      4.31 o 
   6   3   2      365.23      392.17     10.67 o 
   7   3   2       22.47       30.41      3.76 o 
   8   3   2       40.70       41.82      4.35 o 
   9   3   2        0.22       -1.37      3.93 o 
  10   3   2        4.02        1.39      2.95 o 
  11   3   2        0.08        1.89      3.73 o 
 -13   4   2       10.12        7.87      5.73 o 
 -12   4   2       36.82       38.53      7.61 o 
 -11   4   2        3.42        9.36      4.48 o 
 -10   4   2        0.22       -0.89      3.76 o 
  -9   4   2        1.61        4.00      3.16 o 
  -8   4   2       41.46       42.20      4.47 o 
  -7   4   2        3.94        5.15      2.66 o 
  -6   4   2      231.67      224.04      8.66 o 
  -5   4   2      639.43      608.38     14.77 o 
  -4   4   2      919.33      789.16     17.10 o 
  -3   4   2       38.98       37.27      2.81 o 
  -2   4   2     2712.34     2821.25     55.89 o 
  -1   4   2      880.92      798.97     16.61 o 
   0   4   2      807.13      780.18     12.86 o 
   1   4   2      623.25      593.33     10.03 o 
   2   4   2        3.37        5.05      1.52 o 
   3   4   2        1.84        3.15      1.25 o 
   4   4   2      293.91      287.65      8.21 o 
   5   4   2       33.94       31.55      4.05 o 
   6   4   2        1.50        0.42      2.31 o 
   7   4   2        3.55        3.43      3.61 o 
   8   4   2        0.07       -1.98      2.95 o 
   9   4   2        0.65        2.74      3.52 o 
  10   4   2       12.05       10.40      4.25 o 
  11   4   2        0.47       -1.58      4.66 o 
 -12   5   2        0.54       -0.17      2.28 o 
 -11   5   2       41.75       40.33      8.97 o 
 -10   5   2        3.70        0.18      2.70 o 
  -9   5   2      244.11      272.72     10.56 o 
  -8   5   2      207.52      244.83     10.68 o 
  -7   5   2       78.47       88.19      5.27 o 
  -6   5   2      168.93      169.84      5.83 o 
  -5   5   2       34.91       24.36      2.31 o 
  -4   5   2      217.01      184.07      5.19 o 
  -3   5   2        1.11        0.70      2.45 o 
  -2   5   2      592.68      625.33     10.14 o 
  -1   5   2      952.11      864.48     19.57 o 
   0   5   2      293.18      308.15      9.69 o 
   1   5   2      155.09      168.83      6.66 o 
   2   5   2     2062.55     2036.82     34.71 o 
   3   5   2       39.67       40.61      2.29 o 
   4   5   2        4.19        3.28      1.98 o 
   5   5   2      230.29      264.92     10.29 o 
   6   5   2       29.94       37.08      4.93 o 
   7   5   2       43.78       54.72      5.40 o 
   8   5   2        1.48        7.46      3.40 o 
   9   5   2       84.10       99.67      7.61 o 
  10   5   2        0.03        1.47      3.29 o 
  11   5   2        3.07        4.71      5.09 o 
 -12   6   2        6.84        6.98      3.74 o 
 -11   6   2       32.10       32.97      6.16 o 
 -10   6   2        1.18        3.41      2.63 o 
  -9   6   2        0.30        2.78      2.63 o 
  -8   6   2      171.17      170.90      6.35 o 
  -7   6   2      158.79      161.90      5.83 o 
  -6   6   2      248.16      283.77      8.67 o 
  -5   6   2      726.47      710.29     14.06 o 
  -4   6   2      293.83      279.64      6.46 o 
  -3   6   2        3.38        3.17      2.13 o 
  -2   6   2      629.33      644.11     10.77 o 
  -1   6   2      226.36      253.26     17.47 o 
   0   6   2      738.92      697.02     10.07 o 
   1   6   2     1225.09     1192.76     20.20 o 
   2   6   2        4.64        4.56      1.07 o 
   3   6   2      103.88      104.92      3.13 o 
   4   6   2       13.95       13.11      2.44 o 
   5   6   2        1.08        2.16      3.75 o 
   6   6   2       23.78       31.52      6.32 o 
   7   6   2        0.15        3.67      3.23 o 
   8   6   2        0.81       -2.31      3.83 o 
   9   6   2        6.38        9.25      3.99 o 
  10   6   2        0.13        0.10      3.65 o 
 -12   7   2        8.40        5.73      3.19 o 
 -11   7   2        0.45        1.24      2.97 o 
 -10   7   2        0.75        1.56      2.54 o 
  -9   7   2       14.80       12.32      3.24 o 
  -8   7   2      175.38      199.01      6.99 o 
  -7   7   2       61.63       61.87      3.99 o 
  -6   7   2        7.97       16.15      2.79 o 
  -5   7   2       25.44       23.58      2.55 o 
  -4   7   2       11.40       17.85      2.80 o 
  -3   7   2      565.92      631.08     11.29 o 
  -2   7   2      123.60      114.98      3.16 o 
  -1   7   2       37.57       36.70      1.69 o 
   0   7   2       41.05       38.62      1.30 o 
   1   7   2       93.54       75.21      3.24 o 
   2   7   2       14.97       14.40      1.84 o 
   3   7   2       15.09       11.97      1.66 o 
   4   7   2       26.06       36.22      2.70 o 
   5   7   2       27.99       32.44      3.28 o 
   6   7   2       10.17        7.43      5.97 o 
   7   7   2        0.16       -0.51      3.21 o 
   8   7   2        0.38       -1.92      3.58 o 
   9   7   2        7.06        8.93      4.64 o 
  10   7   2        4.13        2.04      3.62 o 
 -11   8   2        0.98        0.67      2.67 o 
 -10   8   2       11.42        4.44      3.14 o 
  -9   8   2        3.09        7.25      3.16 o 
  -8   8   2      221.34      241.49      7.61 o 
  -7   8   2      197.13      220.20      7.93 o 
  -6   8   2       93.46       97.87      6.04 o 
  -5   8   2       85.40      101.63      4.79 o 
  -4   8   2      215.06      240.84      7.17 o 
  -3   8   2        0.35        1.00      1.93 o 
  -2   8   2      127.80      129.55      3.55 o 
  -1   8   2        1.33       -0.18      1.03 o 
   0   8   2        0.40        1.39      1.39 o 
   1   8   2     1292.64     1413.67     25.83 o 
   2   8   2        1.47        2.56      1.22 o 
   3   8   2       19.05       19.78      2.39 o 
   4   8   2       12.46       13.20      2.06 o 
   5   8   2       20.63       20.08      3.40 o 
   6   8   2        0.73        0.62      3.75 o 
   7   8   2        1.43        5.03      3.73 o 
   8   8   2        1.52       -1.40      3.75 o 
   9   8   2        0.36        1.91      4.47 o 
 -11   9   2        4.36       -2.28      3.08 o 
 -10   9   2        4.75        6.99      3.33 o 
  -9   9   2        3.25        3.10      3.16 o 
  -8   9   2       20.47       21.44      3.21 o 
  -7   9   2      141.54      160.63      7.61 o 
  -6   9   2      127.10      142.21      6.55 o 
  -5   9   2        4.99        6.48      2.72 o 
  -4   9   2        0.08        1.75      1.65 o 
  -3   9   2      120.41      132.43      4.78 o 
  -2   9   2       28.96       35.78      2.81 o 
  -1   9   2        8.65       10.59      1.77 o 
   0   9   2      130.00      143.21      4.49 o 
   1   9   2      131.09      119.55      4.44 o 
   2   9   2        6.41        3.37      1.30 o 
   3   9   2       69.76       79.02      5.41 o 
   4   9   2        0.99        0.49      1.69 o 
   5   9   2        4.87        2.95      2.79 o 
   6   9   2        7.56        8.17      4.55 o 
   7   9   2        2.72        5.10      3.47 o 
   8   9   2        9.73        7.03      6.54 o 
   9   9   2        1.08       -2.17      4.36 o 
 -10  10   2        1.25        2.44      2.97 o 
  -9  10   2       39.10       40.48      5.43 o 
  -8  10   2        3.60        1.65      2.60 o 
  -7  10   2        3.96        5.22      3.04 o 
  -6  10   2       10.24       12.43      2.85 o 
  -5  10   2      119.27      131.14      5.87 o 
  -4  10   2       50.10       59.48      3.30 o 
  -3  10   2      126.66      131.02      4.89 o 
  -2  10   2      138.15      143.45      4.02 o 
  -1  10   2       71.39       83.20      8.22 o 
   0  10   2       31.62       32.05      4.66 o 
   1  10   2        3.14        2.32      1.85 o 
   2  10   2        2.67        1.10      1.16 o 
   3  10   2        0.18        0.43      1.70 o 
   4  10   2       29.50       25.80      2.67 o 
   5  10   2        1.52        3.58      6.17 o 
   6  10   2        2.14        1.31      5.21 o 
   7  10   2        0.66        2.02      3.22 o 
   8  10   2        0.01       -1.24      3.97 o 
  -9  11   2        5.70        2.31      3.05 o 
  -8  11   2        7.98        7.79      3.02 o 
  -7  11   2        0.02        0.15      2.15 o 
  -6  11   2       20.14       21.39      3.00 o 
  -5  11   2       66.33       73.73      4.44 o 
  -4  11   2        0.69        1.10      1.42 o 
  -3  11   2       19.32       20.98      2.58 o 
  -2  11   2      138.14      147.41      4.92 o 
  -1  11   2        3.26        3.28      2.06 o 
   0  11   2        0.04       -0.05      1.47 o 
   1  11   2       11.71        3.87      2.82 o 
   2  11   2        0.27        0.84      0.92 o 
   3  11   2        5.25        4.30      1.59 o 
   4  11   2        0.74        0.68      1.53 o 
   5  11   2       49.25       57.06      9.15 o 
   6  11   2        6.86        7.04      5.55 o 
   7  11   2        0.02        0.94      3.05 o 
   8  11   2        0.26        0.77      3.53 o 
  -8  12   2        1.10       -0.98      2.45 o 
  -7  12   2        2.02        3.17      2.59 o 
  -6  12   2        0.54        3.85      2.73 o 
  -5  12   2        5.93        6.10      2.23 o 
  -4  12   2       69.35       70.89      4.20 o 
  -3  12   2        0.01       -0.07      1.08 o 
  -2  12   2       32.13       31.52      1.95 o 
  -1  12   2        0.54        1.21      3.17 o 
   0  12   2       13.74        9.78      4.67 o 
   1  12   2        1.78        0.63      0.88 o 
   2  12   2        1.91        0.54      0.96 o 
   3  12   2        3.56        4.50      1.81 o 
   4  12   2       39.86       29.43     15.35 o 
   5  12   2        1.76        1.40      6.52 o 
   6  12   2        0.06        5.77      6.34 o 
   7  12   2        1.19        0.44      3.46 o 
  -7  13   2        6.85        6.21      3.24 o 
  -6  13   2        9.30       11.54      2.69 o 
  -5  13   2        0.53       -0.13      2.07 o 
  -4  13   2      163.33      168.22      7.97 o 
  -3  13   2      124.74      127.11      7.65 o 
  -2  13   2       56.16       67.03      6.88 o 
  -1  13   2       35.31       42.25      6.95 o 
   0  13   2        0.25       -0.06      3.94 o 
   1  13   2        0.24        0.79      3.52 o 
   2  13   2        1.14       -0.57      2.30 o 
   3  13   2       18.09        6.02      6.11 o 
   4  13   2       25.64       28.40     16.96 o 
   5  13   2       10.59        1.97      5.68 o 
   6  13   2       12.73        9.85      7.17 o 
  -6  14   2        0.38       -0.95      2.17 o 
  -5  14   2        4.64        0.35      1.96 o 
  -4  14   2       11.72       -0.12      1.57 o 
  -3  14   2        0.01       -0.49      4.00 o 
  -2  14   2       16.36       11.14      5.61 o 
  -1  14   2        0.54       -3.70      5.41 o 
   0  14   2        0.60       -0.02      2.87 o 
   1  14   2       13.74        8.87      5.85 o 
   2  14   2        0.96       -2.73      4.08 o 
   3  14   2        0.16        3.81      8.03 o 
   4  14   2        2.13       -0.52      8.99 o 
  -4  15   2        0.11        0.36      3.62 o 
  -3  15   2        4.81        2.09      3.30 o 
  -2  15   2       19.54        1.67      3.26 o 
  -1  15   2        0.27        0.46      2.86 o 
   0  15   2        3.41       -0.81      3.63 o 
   1  15   2       15.69       12.83      5.65 o 
   2  15   2        2.52        0.04      4.53 o 
 -13   1   3        6.78        0.67      6.06 o 
 -12   1   3       26.14        7.68      8.19 o 
 -11   1   3       60.37       76.03      5.94 o 
 -10   1   3        4.02        3.61      3.73 o 
  -9   1   3       51.05       53.76      4.36 o 
  -8   1   3       41.45       62.47      4.11 o 
  -7   1   3      176.49      182.16      5.87 o 
  -6   1   3      333.57      297.89      7.80 o 
  -5   1   3     3511.31     3434.50     70.66 o 
  -4   1   3        5.56        4.86      1.94 o 
  -3   1   3       17.81       25.04      6.46 o 
  -2   1   3     2584.33     2099.23     46.66 o 
  -1   1   3     1136.66     1050.21     47.18 o 
   0   1   3      521.35      455.58     16.22 o 
   1   1   3     2981.07     2868.77     54.04 o 
   2   1   3       46.21       42.49      3.37 o 
   3   1   3       14.16        8.24      3.50 o 
   4   1   3       20.47       20.09      2.76 o 
   5   1   3      390.53      389.44      9.95 o 
   6   1   3       25.94       33.24      2.89 o 
   7   1   3        0.09        0.12      1.68 o 
   8   1   3        0.06        1.39      2.32 o 
   9   1   3       17.27        6.25      2.73 o 
  10   1   3       11.08        0.27      4.13 o 
  11   1   3        9.78        0.04      4.08 o 
 -13   2   3       23.68       13.19     10.51 o 
 -12   2   3       52.50       71.23      8.87 o 
 -11   2   3       21.85       18.09      5.50 o 
 -10   2   3        9.39       10.00      3.33 o 
  -9   2   3       68.94       69.85      5.22 o 
  -8   2   3      191.13      213.88      7.43 o 
  -7   2   3      305.67      291.56      7.78 o 
  -6   2   3      915.69      984.88     20.95 o 
  -5   2   3      688.18      642.25     12.75 o 
  -4   2   3      757.44      773.15     15.12 o 
  -3   2   3     1678.27     1696.71     33.16 o 
  -2   2   3     1056.33      951.39     96.25 o 
  -1   2   3      944.47      901.58     27.22 o 
   0   2   3      504.18      490.60     12.31 o 
   1   2   3     1310.68     1345.70     28.65 o 
   2   2   3     1098.82     1034.00     19.85 o 
   3   2   3      422.79      493.18      9.45 o 
   4   2   3      469.20      445.94      9.95 o 
   5   2   3      210.69      219.51     10.89 o 
   6   2   3        0.51        1.77      2.30 o 
   7   2   3      154.18      161.74      6.33 o 
   8   2   3        0.53       -0.63      2.12 o 
   9   2   3        4.71        2.63      3.13 o 
  10   2   3       24.22        3.17      3.31 o 
  11   2   3        6.97        0.38      4.42 o 
 -13   3   3        1.32        3.41      3.96 o 
 -12   3   3        7.79        1.51      4.58 o 
 -11   3   3       18.50       12.31      5.58 o 
 -10   3   3      112.87      116.60      7.74 o 
  -9   3   3       89.65       97.89      5.33 o 
  -8   3   3      153.78      171.88      6.23 o 
  -7   3   3       11.70       11.32      2.42 o 
  -6   3   3       89.95       92.04      4.13 o 
  -5   3   3      159.25      172.83      7.66 o 
  -4   3   3       25.30       24.13      2.36 o 
  -3   3   3     2164.75     2074.07     39.52 o 
  -2   3   3      159.57      146.59      5.07 o 
  -1   3   3      272.93      247.34      6.00 o 
   0   3   3      138.55      141.65      6.83 o 
   1   3   3      667.49      657.54     13.51 o 
   2   3   3      103.60       98.76      3.08 o 
   3   3   3       49.43       46.95      3.02 o 
   4   3   3       14.85       23.78      2.98 o 
   5   3   3       44.44       46.75      4.91 o 
   6   3   3      106.16      112.24      6.34 o 
   7   3   3        0.45        1.71      2.60 o 
   8   3   3       95.39       95.28      7.28 o 
   9   3   3        3.16        1.99      3.00 o 
  10   3   3        0.04        0.10      3.04 o 
 -13   4   3        0.15       -1.19      4.27 o 
 -12   4   3        4.27        6.87      4.04 o 
 -11   4   3       13.90        7.90      4.48 o 
 -10   4   3      133.85      159.51      8.92 o 
  -9   4   3        0.04        1.85      4.81 o 
  -8   4   3       62.68       70.47      5.37 o 
  -7   4   3        0.18        2.30      1.95 o 
  -6   4   3       42.59       45.52      3.11 o 
  -5   4   3      101.14      104.70      4.19 o 
  -4   4   3     2505.92     2403.05     47.62 o 
  -3   4   3      960.28      857.91     17.83 o 
  -2   4   3        4.93        3.18      2.17 o 
  -1   4   3      686.46      753.62     16.63 o 
   0   4   3       39.24       41.58      3.96 o 
   1   4   3      407.67      363.94      5.92 o 
   2   4   3      468.00      448.04      9.26 o 
   3   4   3      242.55      251.90      5.47 o 
   4   4   3       10.14       13.56      3.28 o 
   5   4   3       75.42       60.29      4.99 o 
   6   4   3      258.73      254.61     10.66 o 
   7   4   3       11.99       15.29      3.50 o 
   8   4   3       15.16       18.68      5.59 o 
   9   4   3       15.54       16.79      6.94 o 
  10   4   3        9.89        6.20      3.69 o 
 -13   5   3        4.89        5.89      4.85 o 
 -12   5   3        0.01        0.73      3.65 o 
 -11   5   3       52.52       42.73      9.10 o 
 -10   5   3       43.22       54.88      5.39 o 
  -9   5   3       28.10       32.14      4.73 o 
  -8   5   3       62.32       65.36      5.26 o 
  -7   5   3       30.67       32.31      3.89 o 
  -6   5   3       38.55       46.78      4.19 o 
  -5   5   3       28.32       23.49      2.76 o 
  -4   5   3     1309.20     1215.95     39.34 o 
  -3   5   3      596.79      637.61     13.95 o 
  -2   5   3      450.46      456.60      7.39 o 
  -1   5   3     1235.84     1328.99     89.84 o 
   0   5   3      302.91      282.97      5.91 o 
   1   5   3       52.49       61.97      2.20 o 
   2   5   3       20.93       28.13      2.07 o 
   3   5   3       89.78       82.61      3.38 o 
   4   5   3        3.43        5.00      2.50 o 
   5   5   3        0.40        5.58      2.83 o 
   6   5   3      158.58      162.72      8.71 o 
   7   5   3       12.34       15.67      4.06 o 
   8   5   3        0.01       -2.88      3.03 o 
   9   5   3       10.74       13.16      5.38 o 
  10   5   3        4.84        7.10      4.45 o 
 -12   6   3        4.89        2.94      3.43 o 
 -11   6   3       19.50       11.87      3.79 o 
 -10   6   3       95.66      109.13      5.98 o 
  -9   6   3       78.56       87.19      5.95 o 
  -8   6   3      235.18      236.80      8.17 o 
  -7   6   3       46.22       50.97      4.32 o 
  -6   6   3       18.41       23.12      3.69 o 
  -5   6   3       76.94       83.73      4.01 o 
  -4   6   3      150.11      145.91      5.10 o 
  -3   6   3        5.72        5.53      1.36 o 
  -2   6   3      158.81      189.44     36.85 o 
  -1   6   3      543.50      545.11     18.24 o 
   0   6   3      261.46      273.27      9.81 o 
   1   6   3       50.80       51.74      2.91 o 
   2   6   3      180.37      195.70      5.40 o 
   3   6   3       57.53       69.85      4.39 o 
   4   6   3        0.59        4.37      2.51 o 
   5   6   3       50.32       62.69      5.04 o 
   6   6   3        0.03        1.80      4.17 o 
   7   6   3       86.60       93.32      7.01 o 
   8   6   3        4.60        4.63      3.86 o 
   9   6   3       48.96       60.69      6.80 o 
  10   6   3        0.83        2.87      4.19 o 
 -12   7   3        1.63        1.40      3.22 o 
 -11   7   3       19.83       11.75      5.77 o 
 -10   7   3       30.73       36.82      4.48 o 
  -9   7   3       74.02       76.57      5.11 o 
  -8   7   3        1.41        3.58      3.08 o 
  -7   7   3        8.33       14.03      3.78 o 
  -6   7   3       43.11       48.26      6.10 o 
  -5   7   3      171.81      162.24     13.43 o 
  -4   7   3       11.54       18.46      2.24 o 
  -3   7   3      182.28      179.68      4.20 o 
  -2   7   3      838.97     1004.78     29.07 o 
  -1   7   3      428.50      452.36     13.22 o 
   0   7   3        0.04        1.16      2.92 o 
   1   7   3        0.17        0.41      1.32 o 
   2   7   3       28.26       35.50      2.66 o 
   3   7   3        8.93       15.60      3.48 o 
   4   7   3        2.19        3.52      2.80 o 
   5   7   3       14.59       15.49      3.88 o 
   6   7   3       12.18       17.94      6.15 o 
   7   7   3       18.82       16.94      6.32 o 
   8   7   3       72.88       76.63      7.23 o 
   9   7   3        2.44        4.32      4.25 o 
 -11   8   3        4.82        4.04      3.58 o 
 -10   8   3        5.81        3.42      2.76 o 
  -9   8   3       40.35       44.90      4.32 o 
  -8   8   3       34.41       39.33      4.47 o 
  -7   8   3       12.58       17.22      3.37 o 
  -6   8   3       10.67       10.75      2.55 o 
  -5   8   3      159.62      175.45      5.70 o 
  -4   8   3       11.53        6.19      1.63 o 
  -3   8   3      225.26      229.96      5.50 o 
  -2   8   3        6.36       13.36      6.84 o 
  -1   8   3      108.88      118.12      8.33 o 
   0   8   3        6.56        4.87      3.96 o 
   1   8   3        0.64       -0.50      1.17 o 
   2   8   3        7.34        9.48      2.21 o 
   3   8   3        3.19        4.42      2.13 o 
   4   8   3        0.39        3.10      2.51 o 
   5   8   3        1.12        5.89      3.35 o 
   6   8   3        0.02        5.03      3.94 o 
   7   8   3       10.49        6.98      4.72 o 
   8   8   3        0.11        0.94      3.33 o 
   9   8   3        0.07       -0.54      3.77 o 
 -11   9   3       12.20        5.21      3.99 o 
 -10   9   3        3.10        8.48      3.44 o 
  -9   9   3        1.69        0.55      2.37 o 
  -8   9   3        0.72        3.90      3.38 o 
  -7   9   3      131.96      138.31      6.40 o 
  -6   9   3       10.25        6.34      2.45 o 
  -5   9   3       69.88       66.82      3.48 o 
  -4   9   3       31.70       37.47      3.01 o 
  -3   9   3        1.04       -2.54      2.58 o 
  -2   9   3       61.29       90.24     17.13 o 
  -1   9   3       75.51       63.23      8.28 o 
   0   9   3       42.84       50.38      7.07 o 
   1   9   3       91.35      114.20      4.82 o 
   2   9   3        2.04       -1.68      2.14 o 
   3   9   3      119.58      129.08      5.74 o 
   4   9   3        3.28        2.94      2.82 o 
   5   9   3       16.70       17.83      5.45 o 
   6   9   3        0.58       -0.12      3.56 o 
   7   9   3        5.26        4.60      4.56 o 
   8   9   3        4.06       -1.58      3.83 o 
 -10  10   3       27.00       21.35      5.50 o 
  -9  10   3        8.18        5.97      3.18 o 
  -8  10   3        0.07        0.97      2.93 o 
  -7  10   3       15.14       22.46      3.74 o 
  -6  10   3      195.16      238.28      8.21 o 
  -5  10   3       63.42       72.14      3.92 o 
  -4  10   3       86.90       95.76      3.88 o 
  -3  10   3       45.67       57.48      9.03 o 
  -2  10   3      112.64      124.17      9.09 o 
  -1  10   3       19.19       22.10      6.22 o 
   0  10   3       85.28      108.37      9.46 o 
   1  10   3       15.50        8.15      5.44 o 
   2  10   3       44.23       47.86      7.61 o 
   3  10   3        8.05        0.61      2.57 o 
   4  10   3       29.79       24.89      5.70 o 
   5  10   3       47.18       55.73      6.95 o 
   6  10   3       17.72       13.07     10.44 o 
   7  10   3        2.63       -5.32      5.13 o 
   8  10   3        0.05       -0.41      3.59 o 
 -10  11   3        1.12        2.61      5.51 o 
  -9  11   3       11.55       13.57      4.19 o 
  -8  11   3        0.53       -1.46      2.80 o 
  -7  11   3       35.31       38.94      4.82 o 
  -6  11   3       44.93       58.33      5.00 o 
  -5  11   3       41.24       38.41      3.99 o 
  -4  11   3       57.17       59.45      2.65 o 
  -3  11   3        3.57        7.84      4.36 o 
  -2  11   3       47.14       54.44      7.62 o 
  -1  11   3        0.09       -2.67      4.67 o 
   0  11   3       33.56       16.47      9.66 o 
   1  11   3       99.38      110.74      7.87 o 
   2  11   3        0.47        0.13      1.19 o 
   3  11   3        0.36        2.84      3.52 o 
   4  11   3       29.07       15.86      7.57 o 
   5  11   3        1.23        0.29      3.66 o 
   6  11   3        1.91        0.71      3.86 o 
   7  11   3        0.08       -1.65      5.93 o 
  -9  12   3       10.67       12.14      4.89 o 
  -8  12   3        1.71        3.14      2.78 o 
  -7  12   3       11.83        9.88      3.59 o 
  -6  12   3       43.02       43.41      4.54 o 
  -5  12   3       12.86       14.89      2.34 o 
  -4  12   3       12.03        7.01      2.57 o 
  -3  12   3        0.42        2.06      3.73 o 
  -2  12   3        7.84        8.05      5.07 o 
  -1  12   3       23.43       30.03      6.07 o 
   0  12   3        1.51        0.16      5.99 o 
   1  12   3        1.35        0.58      3.92 o 
   2  12   3       11.57        2.11      1.60 o 
   3  12   3       18.20       10.68     10.77 o 
   4  12   3       16.01       10.17      4.64 o 
   5  12   3       14.77       18.33     10.71 o 
   6  12   3        6.25       11.93      8.08 o 
  -8  13   3        0.77        2.07      2.52 o 
  -7  13   3        4.90        1.29      2.31 o 
  -6  13   3        5.40        4.56      2.71 o 
  -5  13   3        3.00        0.61      1.76 o 
  -4  13   3        4.67        5.15      4.56 o 
  -3  13   3       17.51       14.36      5.27 o 
  -2  13   3        1.47        0.92      4.04 o 
  -1  13   3        0.06       -0.86      3.58 o 
   0  13   3        0.73        1.58      4.01 o 
   1  13   3       14.12        3.21      5.33 o 
   2  13   3        0.01        0.04      3.28 o 
   3  13   3       14.44       -0.02      4.23 o 
   4  13   3        2.50        0.06      6.90 o 
   5  13   3        0.15        0.55      9.51 o 
  -6  14   3        4.71       -2.18      4.13 o 
  -5  14   3        0.03       -1.37      3.59 o 
  -4  14   3        3.05        1.71      4.98 o 
  -3  14   3        0.06       -3.03      4.11 o 
  -2  14   3        1.75        1.89      4.17 o 
  -1  14   3       13.47       15.15      6.33 o 
   0  14   3        0.69        0.08      3.88 o 
   1  14   3        0.33       -2.14      4.19 o 
   2  14   3        4.31        0.94      4.10 o 
   3  14   3       10.66        4.46      5.22 o 
  -4  15   3        0.67       -2.65      4.16 o 
  -3  15   3        1.22       -1.47      3.93 o 
  -2  15   3        0.03        1.09      4.37 o 
  -1  15   3        1.04       -3.14      4.38 o 
   0  15   3        2.47        0.43      3.74 o 
   1  15   3        3.68        0.41      4.23 o 
 -13   0   4       30.91        0.19      4.96 o 
 -12   0   4       10.15       12.21     11.80 o 
 -11   0   4        0.04        1.67      4.27 o 
 -10   0   4       12.93       16.36      5.17 o 
  -9   0   4       39.69       42.97      6.62 o 
  -8   0   4       90.42       94.89      7.17 o 
  -7   0   4     1408.17     1456.30     43.76 o 
  -6   0   4      687.45      692.68     22.84 o 
  -5   0   4      758.81      744.31     21.71 o 
  -4   0   4      137.40      156.30      9.67 o 
  -3   0   4     2493.61     2242.55     72.31 o 
  -2   0   4      132.83       98.98     12.66 o 
  -1   0   4      649.24      585.55     32.34 o 
   0   0   4     1030.25      944.96     37.91 o 
   1   0   4     1510.05     1479.76     50.32 o 
   2   0   4     2100.45     2302.16     64.06 o 
   3   0   4      141.21      134.30     18.94 o 
   4   0   4       96.58       92.68     18.48 o 
   5   0   4       94.08       85.00      7.76 o 
   6   0   4        6.51        5.61      6.56 o 
   7   0   4        3.62        4.62      6.88 o 
   8   0   4       36.20       42.68      8.13 o 
   9   0   4       17.46        8.64     13.20 o 
  10   0   4        9.82       -0.27      8.51 o 
 -13   1   4        2.95        0.56      4.13 o 
 -12   1   4       19.04        9.91      4.28 o 
 -11   1   4        0.04        1.03      2.87 o 
 -10   1   4       20.17       19.97      4.40 o 
  -9   1   4      142.70      146.62      7.01 o 
  -8   1   4      489.59      483.94     12.35 o 
  -7   1   4       39.33       39.65      3.43 o 
  -6   1   4      250.56      215.98      6.73 o 
  -5   1   4       67.09       65.68      3.62 o 
  -4   1   4        1.66        0.28      2.24 o 
  -3   1   4      581.38      589.51     37.21 o 
  -2   1   4      113.00      145.82      9.09 o 
  -1   1   4       61.30       66.90      8.10 o 
   0   1   4       24.65       34.71      5.97 o 
   1   1   4     2271.29     2408.26     45.88 o 
   2   1   4     1139.37     1292.42     28.46 o 
   3   1   4      307.49      319.36      6.58 o 
   4   1   4       34.00       40.58      5.75 o 
   5   1   4      147.30      138.38      8.54 o 
   6   1   4       44.63       52.36      6.43 o 
   7   1   4        0.51        0.73      2.90 o 
   8   1   4       12.22       10.30      4.31 o 
   9   1   4       11.91        1.24      4.09 o 
  10   1   4       15.86        0.89      4.26 o 
 -13   2   4       20.04        0.71      4.47 o 
 -12   2   4        0.22        0.52      3.71 o 
 -11   2   4       24.14       31.38      4.89 o 
 -10   2   4       15.18       10.13      3.63 o 
  -9   2   4       72.27       67.23      5.45 o 
  -8   2   4       13.29        8.38      3.16 o 
  -7   2   4      579.90      577.58     19.00 o 
  -6   2   4      134.88      131.84      5.62 o 
  -5   2   4      689.65      709.90     14.87 o 
  -4   2   4        6.52        5.05      5.71 o 
  -3   2   4     2206.23     1923.80    118.99 o 
  -2   2   4      165.79      216.20     54.50 o 
  -1   2   4      352.35      298.12     11.48 o 
   0   2   4       60.31       57.74      4.26 o 
   1   2   4        0.51        4.88      2.93 o 
   2   2   4        1.62        1.09      3.34 o 
   3   2   4      231.24      231.24      9.19 o 
   4   2   4        1.19        2.33      2.18 o 
   5   2   4       30.20       28.63      5.07 o 
   6   2   4       18.72       17.35      5.29 o 
   7   2   4       13.76        7.56      5.49 o 
   8   2   4       29.00       12.98      4.99 o 
   9   2   4        0.36        1.02      3.61 o 
  10   2   4        1.76        0.16      4.24 o 
 -13   3   4        3.23        5.38      6.56 o 
 -12   3   4        0.22       -1.50      4.44 o 
 -11   3   4        2.23       -0.73      3.63 o 
 -10   3   4        5.03        5.39      3.37 o 
  -9   3   4       62.08       57.22      4.82 o 
  -8   3   4        1.45        1.40      2.99 o 
  -7   3   4      229.32      228.68      6.94 o 
  -6   3   4      105.07      127.26      4.61 o 
  -5   3   4       70.82       79.32      4.88 o 
  -4   3   4      680.89      655.93     14.42 o 
  -3   3   4      215.13      216.36      9.34 o 
  -2   3   4      363.29      351.81     11.90 o 
  -1   3   4      255.35      223.07     11.45 o 
   0   3   4       45.92       49.33      3.70 o 
   1   3   4      924.69      915.18     21.60 o 
   2   3   4      602.39      610.58     11.75 o 
   3   3   4       41.73       42.05      7.03 o 
   4   3   4       58.24       51.04      3.73 o 
   5   3   4        2.40        3.80      2.18 o 
   6   3   4      112.95      113.97      6.15 o 
   7   3   4        4.41        7.46      2.74 o 
   8   3   4       13.46        8.42      4.08 o 
   9   3   4       13.09        0.63      4.25 o 
  10   3   4       12.86        0.23      4.49 o 
 -13   4   4        3.98        2.84      4.92 o 
 -12   4   4        2.68        3.17      4.56 o 
 -11   4   4       67.64       76.49      7.50 o 
 -10   4   4        7.92        9.77      4.20 o 
  -9   4   4       35.88       32.25      3.84 o 
  -8   4   4       23.01       21.57      3.58 o 
  -7   4   4       88.00       79.03      4.08 o 
  -6   4   4        2.49        1.67      1.71 o 
  -5   4   4      223.42      202.19      5.81 o 
  -4   4   4      890.41      925.18     98.69 o 
  -3   4   4     1354.44     1299.10     26.53 o 
  -2   4   4      596.47      570.01     13.97 o 
  -1   4   4      342.25      369.30     73.10 o 
   0   4   4        0.07       -2.04      3.16 o 
   1   4   4        0.74        1.34      1.92 o 
   2   4   4      112.72      117.79      3.50 o 
   3   4   4       34.56       29.15      1.77 o 
   4   4   4       17.50       22.83      3.60 o 
   5   4   4       23.75       24.33      3.30 o 
   6   4   4      204.07      215.05      9.91 o 
   7   4   4       58.08       66.90      4.93 o 
   8   4   4        1.90       -2.43      3.61 o 
   9   4   4       18.92       25.91      4.28 o 
  10   4   4        1.05        4.39      5.55 o 
 -13   5   4        6.01        2.83      5.96 o 
 -12   5   4       26.26       19.71      5.03 o 
 -11   5   4        3.88        5.08      4.26 o 
 -10   5   4      172.29      199.04     11.32 o 
  -9   5   4        7.53        2.83      4.07 o 
  -8   5   4        4.03        0.19      2.68 o 
  -7   5   4       14.49       12.29      2.58 o 
  -6   5   4        3.61        3.86      1.96 o 
  -5   5   4      573.55      534.55     11.80 o 
  -4   5   4      497.00      518.31     11.58 o 
  -3   5   4     1210.43     1240.82     23.52 o 
  -2   5   4      147.77      124.16      6.87 o 
  -1   5   4      219.41      243.78     12.41 o 
   0   5   4        5.10        6.59      2.99 o 
   1   5   4      586.48      606.15     10.96 o 
   2   5   4       74.23       78.23      3.04 o 
   3   5   4       17.74       14.67      2.11 o 
   4   5   4        8.49       10.24      2.91 o 
   5   5   4       32.37       36.83      3.85 o 
   6   5   4      181.54      212.57     10.35 o 
   7   5   4      147.25      165.62      8.63 o 
   8   5   4        0.23       -1.04      3.54 o 
   9   5   4        0.16        0.26      3.11 o 
 -12   6   4        3.79        0.60      3.67 o 
 -11   6   4        4.77        5.16      4.27 o 
 -10   6   4       11.72       16.97      5.39 o 
  -9   6   4       74.61       72.02      6.14 o 
  -8   6   4        0.04        0.04      3.75 o 
  -7   6   4        2.83        3.67      3.59 o 
  -6   6   4        5.20        9.59      2.94 o 
  -5   6   4      170.68      164.95     16.42 o 
  -4   6   4      434.48      507.32     13.16 o 
  -3   6   4       53.17       43.09      3.22 o 
  -2   6   4       14.81       14.80      6.51 o 
  -1   6   4       54.94       67.16      6.09 o 
   0   6   4       13.40       20.63      2.47 o 
   1   6   4        0.73        1.60      2.15 o 
   2   6   4        7.84       13.14      1.92 o 
   3   6   4        2.55        4.47      1.71 o 
   4   6   4       65.90       73.38      4.86 o 
   5   6   4        9.50       11.12      3.37 o 
   6   6   4       24.15       29.14      6.43 o 
   7   6   4        1.51        4.75      3.95 o 
   8   6   4        2.69        6.39      3.38 o 
   9   6   4        2.95        5.56      4.14 o 
 -12   7   4        2.67        4.45      4.23 o 
 -11   7   4        3.31       -0.77      3.21 o 
 -10   7   4       26.48       26.86      4.47 o 
  -9   7   4        0.85        0.62      2.75 o 
  -8   7   4       39.83       35.76      4.35 o 
  -7   7   4      350.26      377.67     13.51 o 
  -6   7   4       25.10       23.97      3.25 o 
  -5   7   4       20.64       22.73      2.71 o 
  -4   7   4      105.11      115.63      4.40 o 
  -3   7   4       36.19       28.00      7.51 o 
  -2   7   4      157.94      195.31     12.71 o 
  -1   7   4        0.14       -1.62      3.74 o 
   0   7   4       72.15       68.10      5.93 o 
   1   7   4      111.03      107.07      4.71 o 
   2   7   4        2.80        3.08      2.21 o 
   3   7   4        3.88        4.03      1.87 o 
   4   7   4       46.47       52.52      4.94 o 
   5   7   4        0.16        3.34      3.57 o 
   6   7   4        2.79        4.80      3.69 o 
   7   7   4       22.58       27.98      5.58 o 
   8   7   4        1.25       -1.72      3.26 o 
   9   7   4        0.33        0.64      3.65 o 
 -12   8   4        6.92        7.40      4.13 o 
 -11   8   4       33.35       28.13      5.03 o 
 -10   8   4        1.11       -0.86      2.93 o 
  -9   8   4        0.16       -0.47      3.00 o 
  -8   8   4       21.99       25.57      3.70 o 
  -7   8   4        2.09       -2.30      2.72 o 
  -6   8   4       74.62       69.51      3.92 o 
  -5   8   4      243.45      241.80      6.97 o 
  -4   8   4      249.31      283.96     13.42 o 
  -3   8   4       42.02       46.34      7.45 o 
  -2   8   4        2.14       -1.80      5.27 o 
  -1   8   4       27.91       28.40      6.68 o 
   0   8   4       16.75       16.93      4.99 o 
   1   8   4        1.21        1.21      1.45 o 
   2   8   4        8.64        6.93      2.28 o 
   3   8   4        0.38        0.56      1.73 o 
   4   8   4        0.36       -0.91      1.67 o 
   5   8   4      207.74      223.55     12.55 o 
   6   8   4       27.21       29.29      5.12 o 
   7   8   4       21.20       21.91      5.36 o 
   8   8   4        0.22        2.35      3.22 o 
 -11   9   4        9.11        5.97      4.71 o 
 -10   9   4        2.52        6.22      4.08 o 
  -9   9   4        0.97        1.06      2.98 o 
  -8   9   4      134.37      143.23      6.59 o 
  -7   9   4       11.39       13.41      3.31 o 
  -6   9   4        0.53       -0.66      1.73 o 
  -5   9   4        4.58        3.70      1.62 o 
  -4   9   4      138.88      146.70      4.77 o 
  -3   9   4       56.95       51.48      7.11 o 
  -2   9   4        1.54        1.65      5.52 o 
  -1   9   4        6.71        6.02      5.29 o 
   0   9   4      162.16      161.94     10.32 o 
   1   9   4        1.86        2.75      3.99 o 
   2   9   4        6.41        2.01      1.65 o 
   3   9   4       82.13       94.49      4.66 o 
   4   9   4        3.12        3.10      2.44 o 
   5   9   4        8.29        6.81      3.78 o 
   6   9   4       15.71       14.97      4.51 o 
   7   9   4        2.03        4.44      4.22 o 
   8   9   4       13.72       13.78      4.27 o 
 -10  10   4        2.91        4.04      3.71 o 
  -9  10   4        0.59        0.36      2.90 o 
  -8  10   4        3.34        2.12      2.50 o 
  -7  10   4       13.20       15.12      3.61 o 
  -6  10   4      250.07      262.34      7.97 o 
  -5  10   4       41.91       37.81      3.88 o 
  -4  10   4       52.38       57.24      7.61 o 
  -3  10   4       93.31      103.36      9.14 o 
  -2  10   4        9.93       19.29      6.55 o 
  -1  10   4      203.17      235.02     13.39 o 
   0  10   4       18.91        7.31      4.70 o 
   1  10   4        5.58        4.22      4.34 o 
   2  10   4        0.00        1.97      1.59 o 
   3  10   4        3.56        3.02      2.04 o 
   4  10   4       13.97        7.94      3.38 o 
   5  10   4        0.14       -1.95      3.94 o 
   6  10   4        3.82        1.99      3.37 o 
   7  10   4        4.36        6.59      4.74 o 
 -10  11   4        2.80        3.79      4.48 o 
  -9  11   4        0.10       -0.80      2.86 o 
  -8  11   4        2.62        3.77      3.31 o 
  -7  11   4        0.60        2.74      2.74 o 
  -6  11   4        2.90        3.19      2.69 o 
  -5  11   4        7.19        5.91      1.89 o 
  -4  11   4       17.29       24.62      6.13 o 
  -3  11   4        0.01        1.39      4.40 o 
  -2  11   4        0.62        0.31      4.25 o 
  -1  11   4       27.48       20.76      7.16 o 
   0  11   4       42.57       27.99     15.91 o 
   1  11   4       18.51        9.79      5.58 o 
   2  11   4       12.26        3.32      2.40 o 
   3  11   4        6.80        0.52      1.49 o 
   4  11   4       13.43       12.10      3.41 o 
   5  11   4        0.15        1.01      2.36 o 
   6  11   4        5.95        1.20      8.19 o 
  -9  12   4        0.19        1.44      3.71 o 
  -8  12   4        2.91        1.53      2.73 o 
  -7  12   4       37.72       39.69      3.85 o 
  -6  12   4        0.04       -0.09      2.32 o 
  -5  12   4       18.15       12.00      2.41 o 
  -4  12   4        1.39       -2.00      4.92 o 
  -3  12   4       48.99       46.97     10.01 o 
  -2  12   4        1.07       -4.21      4.82 o 
  -1  12   4       38.71       25.35     14.59 o 
   0  12   4       12.53        3.19      4.45 o 
   1  12   4       52.54       56.12      8.40 o 
   2  12   4        4.38        0.35      3.78 o 
   3  12   4       33.61       19.50      6.19 o 
   4  12   4       20.87       18.95      6.43 o 
   5  12   4        1.13       -4.02      3.26 o 
  -8  13   4        8.59       12.04      6.13 o 
  -7  13   4        3.72       -0.20      4.35 o 
  -6  13   4        3.22        2.43      5.30 o 
  -5  13   4        0.09       -1.43      4.65 o 
  -4  13   4        0.08       -1.87      4.43 o 
  -3  13   4        0.52        5.97      5.68 o 
  -2  13   4        3.93        9.20      6.18 o 
  -1  13   4        3.35       -1.12      4.59 o 
   0  13   4        0.69        2.84      4.85 o 
   1  13   4       17.18        8.62      6.68 o 
   2  13   4        0.56        0.73      4.58 o 
   3  13   4        0.54        0.01      3.94 o 
   4  13   4        9.56        7.35      5.19 o 
  -6  14   4        0.01        3.97      4.75 o 
  -5  14   4        0.15        2.35      4.54 o 
  -4  14   4        0.19       -3.26      5.64 o 
  -3  14   4        5.23        0.92      4.57 o 
  -2  14   4        0.45        3.14      4.74 o 
  -1  14   4        2.14        0.51      6.95 o 
   0  14   4        0.66       -0.84      4.39 o 
   1  14   4        7.66        3.69      4.96 o 
   2  14   4       10.61        2.90      4.30 o 
  -3  15   4        0.06       -0.27      3.96 o 
  -2  15   4        0.33        4.16      6.21 o 
  -1  15   4        0.07        3.58      4.81 o 
 -14   1   5        0.09        0.06      3.90 o 
 -13   1   5        7.48        0.48      3.52 o 
 -12   1   5        0.02        1.40      3.42 o 
 -11   1   5        4.04        7.62      3.61 o 
 -10   1   5      146.14      150.66      7.35 o 
  -9   1   5        0.06        2.08      3.08 o 
  -8   1   5      235.20      265.39      8.73 o 
  -7   1   5      104.66      125.02      6.09 o 
  -6   1   5        0.20       -0.25      1.75 o 
  -5   1   5      264.02      241.05      7.79 o 
  -4   1   5      837.22      776.78     20.54 o 
  -3   1   5       27.75       64.81     16.82 o 
  -2   1   5      816.10      921.74     63.10 o 
  -1   1   5     1904.40     1908.39    100.47 o 
   0   1   5     3349.95     3510.64     80.94 o 
   1   1   5      181.03      191.88      7.25 o 
   2   1   5       23.68       20.62      3.60 o 
   3   1   5        1.08        0.34      1.13 o 
   4   1   5        1.13        6.13      4.25 o 
   5   1   5        1.41        2.12      3.91 o 
   6   1   5       96.23      104.34      6.84 o 
   7   1   5       33.55       35.07      6.12 o 
   8   1   5        5.86        2.98      4.39 o 
   9   1   5       46.90       51.82     18.24 o 
 -14   2   5       14.69       -1.29      5.05 o 
 -13   2   5        4.03       -1.73      3.65 o 
 -12   2   5        7.77        2.50      5.00 o 
 -11   2   5        0.06       -3.58      3.47 o 
 -10   2   5       96.79       87.77      5.86 o 
  -9   2   5      246.30      265.57      9.27 o 
  -8   2   5       54.80       50.25      4.88 o 
  -7   2   5       11.58        7.92      2.69 o 
  -6   2   5       10.16       11.94      2.57 o 
  -5   2   5      972.36      984.57     32.42 o 
  -4   2   5       55.13       51.56     12.37 o 
  -3   2   5      198.14      198.77     39.06 o 
  -2   2   5       79.22       82.89     11.30 o 
  -1   2   5     1191.54     1329.50     36.11 o 
   0   2   5      193.27      196.31      9.89 o 
   1   2   5      200.54      198.11      9.22 o 
   2   2   5      459.46      464.27     13.94 o 
   3   2   5      520.06      570.00     11.56 o 
   4   2   5      158.20      173.51      6.93 o 
   5   2   5       70.23       80.96     10.20 o 
   6   2   5       31.24       31.44      8.07 o 
   7   2   5       39.32       48.11      5.68 o 
   8   2   5       93.39      105.87      8.08 o 
   9   2   5        1.52       -0.42      4.45 o 
 -13   3   5       10.53        4.65      5.27 o 
 -12   3   5       31.57       39.51      7.93 o 
 -11   3   5        0.00        0.32      3.04 o 
 -10   3   5       11.75       15.07      3.96 o 
  -9   3   5        8.76       13.25      3.39 o 
  -8   3   5       63.38       56.25      4.29 o 
  -7   3   5       46.41       43.04      3.65 o 
  -6   3   5       56.43       62.86      3.86 o 
  -5   3   5      205.54      205.20      7.02 o 
  -4   3   5      148.44      159.61     14.26 o 
  -3   3   5      215.56      197.24     26.27 o 
  -2   3   5       87.24      106.94     16.14 o 
  -1   3   5      507.68      593.00     82.20 o 
   0   3   5      180.10      216.75      8.48 o 
   1   3   5      191.79      228.76     10.15 o 
   2   3   5        6.77       15.83      5.51 o 
   3   3   5      204.66      219.10     12.01 o 
   4   3   5       14.99       14.34      4.00 o 
   5   3   5      228.31      256.73     10.08 o 
   6   3   5        1.84        6.50      5.63 o 
   7   3   5       10.26        7.89      4.44 o 
   8   3   5       18.50        8.87      5.88 o 
   9   3   5        0.20        0.07      4.28 o 
 -13   4   5        1.12        7.89     10.02 o 
 -12   4   5        0.06        4.50      4.64 o 
 -11   4   5        2.08        1.61      2.85 o 
 -10   4   5       24.61       20.12      4.57 o 
  -9   4   5      159.76      173.28      7.22 o 
  -8   4   5       57.94       68.47      6.61 o 
  -7   4   5       72.29       79.89      4.68 o 
  -6   4   5       32.07       37.96      3.35 o 
  -5   4   5       72.90       75.31      3.65 o 
  -4   4   5        0.00       -2.46      1.64 o 
  -3   4   5      633.28      689.51     91.60 o 
  -2   4   5       13.02       20.67      2.64 o 
  -1   4   5      166.17      181.46      7.20 o 
   0   4   5       18.47       26.99      5.06 o 
   1   4   5      754.04      776.79     22.76 o 
   2   4   5      461.83      482.65     10.45 o 
   3   4   5        7.20        7.27      1.08 o 
   4   4   5        3.29        8.46      3.85 o 
   5   4   5        8.94        6.27      3.20 o 
   6   4   5        9.82       10.13      5.30 o 
   7   4   5       47.84       55.72      7.33 o 
   8   4   5        8.51       13.85      5.29 o 
   9   4   5        0.49       -0.07      3.99 o 
 -13   5   5        0.36       -0.01      4.83 o 
 -12   5   5        3.16        4.28      5.09 o 
 -11   5   5       18.55       19.53      5.41 o 
 -10   5   5       12.44       17.68      4.95 o 
  -9   5   5        7.98       10.62      3.03 o 
  -8   5   5       21.54       27.01      3.82 o 
  -7   5   5       10.68       13.09      2.59 o 
  -6   5   5      846.27      857.64     25.26 o 
  -5   5   5      102.63       84.64      3.80 o 
  -4   5   5        2.56        2.51      1.79 o 
  -3   5   5       58.55       56.02      2.86 o 
  -2   5   5       47.47       51.09      4.06 o 
  -1   5   5      106.28      112.91      7.65 o 
   0   5   5        0.03        5.21      5.10 o 
   1   5   5      105.01       98.54      4.12 o 
   2   5   5       17.54       13.80      2.96 o 
   3   5   5       36.89       33.97      2.75 o 
   4   5   5      152.48      163.73      7.68 o 
   5   5   5        0.00        0.29      3.97 o 
   6   5   5        1.51       -0.26      3.40 o 
   7   5   5       16.79       17.75      7.22 o 
   8   5   5        0.80        2.99      3.78 o 
   9   5   5        4.33        4.79      5.37 o 
 -13   6   5       20.75       27.15      6.89 o 
 -12   6   5        2.83       12.20      6.22 o 
 -11   6   5        1.49        7.26      4.69 o 
 -10   6   5        0.85        1.13      3.98 o 
  -9   6   5       15.65       23.06      5.38 o 
  -8   6   5       94.80       83.24      6.76 o 
  -7   6   5      112.74      118.69      9.26 o 
  -6   6   5      345.21      351.50      9.57 o 
  -5   6   5       12.33       12.87      2.16 o 
  -4   6   5        0.10       -3.16      5.09 o 
  -3   6   5        0.51        0.30      0.90 o 
  -2   6   5        6.56        1.10      5.33 o 
  -1   6   5       57.45       62.85      2.28 o 
   0   6   5        6.02        7.16      3.45 o 
   1   6   5      107.36      108.65      4.09 o 
   2   6   5        0.04       -1.43      1.55 o 
   3   6   5      306.10      293.77      9.07 o 
   4   6   5      682.34      725.79     17.70 o 
   5   6   5       71.99       76.75      6.32 o 
   6   6   5       11.92       13.79      4.08 o 
   7   6   5        6.71        3.83      3.59 o 
   8   6   5        0.37       -0.67      3.41 o 
 -12   7   5        3.64       12.29      5.34 o 
 -11   7   5        6.93        7.39      4.43 o 
 -10   7   5        1.80        0.48      4.09 o 
  -9   7   5        0.53        3.23      4.18 o 
  -8   7   5      149.74      162.39      8.14 o 
  -7   7   5      129.48      145.02      7.29 o 
  -6   7   5       98.66       94.43      5.93 o 
  -5   7   5       84.29       95.58      5.52 o 
  -4   7   5       60.19       60.20      6.10 o 
  -3   7   5       22.11       14.53      9.13 o 
  -2   7   5       16.92       14.23      5.60 o 
  -1   7   5        5.74       10.43      5.86 o 
   0   7   5        0.09       -0.09      0.92 o 
   1   7   5        3.56        3.85      1.64 o 
   2   7   5       22.67       18.53      2.96 o 
   3   7   5      178.36      190.08      6.75 o 
   4   7   5       23.93       30.98      4.40 o 
   5   7   5        1.92        5.49      3.06 o 
   6   7   5        1.85        2.64      3.31 o 
   7   7   5       13.94       22.23      4.81 o 
   8   7   5        0.05        1.78      3.34 o 
 -12   8   5       19.26       18.29      4.95 o 
 -11   8   5        4.40        7.31      4.99 o 
 -10   8   5        0.08       -4.30      4.26 o 
  -9   8   5        8.21        8.86      3.54 o 
  -8   8   5        3.66        8.17      4.96 o 
  -7   8   5      110.84      120.11      7.29 o 
  -6   8   5       50.93       49.43      4.19 o 
  -5   8   5       35.63       36.46      3.59 o 
  -4   8   5      100.35      108.42     10.18 o 
  -3   8   5        0.40        2.08      5.40 o 
  -2   8   5       83.51       99.42     25.75 o 
  -1   8   5      115.31      139.26     13.82 o 
   0   8   5       16.20       16.05      6.71 o 
   1   8   5        2.44        0.84      1.79 o 
   2   8   5        4.37        3.25      1.78 o 
   3   8   5        0.68        0.90      1.70 o 
   4   8   5       34.64       36.29      3.33 o 
   5   8   5       18.61       17.45      3.96 o 
   6   8   5       14.81       17.22      4.31 o 
   7   8   5        0.60       -4.27      4.88 o 
 -11   9   5        0.02       -0.95      3.23 o 
 -10   9   5        0.07       -2.03      3.15 o 
  -9   9   5        7.71        9.12      3.29 o 
  -8   9   5        7.97       10.37      3.01 o 
  -7   9   5       89.73       99.92      5.45 o 
  -6   9   5        3.66        2.93      2.64 o 
  -5   9   5       14.67       14.31      2.80 o 
  -4   9   5        0.38        0.07      4.07 o 
  -3   9   5        9.70       15.84      6.86 o 
  -2   9   5       21.77       24.02      8.03 o 
  -1   9   5       75.53       77.79     11.04 o 
   0   9   5        0.00       -4.16      5.57 o 
   1   9   5        0.63        0.56      0.90 o 
   2   9   5       17.90       15.54      3.10 o 
   3   9   5        6.06        6.49      2.35 o 
   4   9   5        3.63        4.43      2.02 o 
   5   9   5       38.41       40.93      5.74 o 
   6   9   5        1.03        5.53      4.25 o 
   7   9   5        0.41        2.02      4.23 o 
 -10  10   5        0.13        0.06      2.82 o 
  -9  10   5        2.05        0.21      2.68 o 
  -8  10   5       32.89       46.53      4.68 o 
  -7  10   5        7.23        6.97      2.50 o 
  -6  10   5        1.64        2.44      1.82 o 
  -5  10   5       25.82       22.71      7.46 o 
  -4  10   5       37.66       47.77      7.50 o 
  -3  10   5        0.08       -3.94      6.33 o 
  -2  10   5        4.57        8.15      6.09 o 
  -1  10   5        8.34       10.98      6.97 o 
   0  10   5       52.25       42.77     11.54 o 
   1  10   5        0.04       -1.89      5.55 o 
   2  10   5       17.42       11.29      2.07 o 
   3  10   5        0.01        2.56      1.96 o 
   4  10   5       33.86       34.29      3.39 o 
   5  10   5        1.13       -1.77      2.62 o 
   6  10   5        3.02        2.61      3.79 o 
 -10  11   5        1.60        2.56      3.73 o 
  -9  11   5        3.44        1.32      2.87 o 
  -8  11   5        1.97       -3.12      2.69 o 
  -7  11   5       38.72       36.88      4.80 o 
  -6  11   5        0.17        2.09      1.42 o 
  -5  11   5       55.15       74.36      8.84 o 
  -4  11   5        5.45       10.62      5.96 o 
  -3  11   5        1.02        4.03      5.30 o 
  -2  11   5       52.71       79.32     11.18 o 
  -1  11   5       52.61       46.45      9.05 o 
   0  11   5        1.70        0.65      4.38 o 
   1  11   5       16.55        0.30      3.94 o 
   2  11   5       26.80        0.02      4.73 o 
   3  11   5        0.65       -0.59      1.37 o 
   4  11   5        0.00        0.34      3.47 o 
   5  11   5        4.48        2.69      2.52 o 
  -9  12   5       12.03       11.15      4.50 o 
  -8  12   5        0.12       -1.37      2.61 o 
  -7  12   5        3.23       -0.78      2.68 o 
  -6  12   5        0.75        2.28      4.53 o 
  -5  12   5       10.43        7.92      5.37 o 
  -4  12   5        7.45       10.83      6.02 o 
  -3  12   5        5.46        2.99      5.04 o 
  -2  12   5       35.79       46.76     11.30 o 
  -1  12   5        8.49        3.72      5.52 o 
   0  12   5        4.71        0.02      3.97 o 
   1  12   5        4.36        0.15      4.03 o 
   2  12   5        1.83        3.36      4.22 o 
   3  12   5        0.99       -0.48      4.48 o 
   4  12   5        0.00        1.07      3.41 o 
  -7  13   5       12.35        8.64      6.62 o 
  -6  13   5        0.03       -2.05      5.79 o 
  -5  13   5        5.27        8.15      5.47 o 
  -4  13   5        1.21       -3.82      5.17 o 
  -3  13   5        6.95        5.46      5.46 o 
  -2  13   5        5.18        3.61      5.86 o 
  -1  13   5       36.80       10.55      9.89 o 
   0  13   5        1.41        0.14      4.23 o 
   1  13   5        0.16        2.23      4.87 o 
   2  13   5        0.33       -3.64      6.86 o 
   3  13   5        1.57        0.34      3.91 o 
  -5  14   5        1.24       -0.09      4.92 o 
  -4  14   5        0.13        3.61      5.93 o 
  -3  14   5        0.01       -2.48      5.27 o 
  -2  14   5        0.01       -4.88      6.32 o 
  -1  14   5        7.99        3.50      6.05 o 
   0  14   5        8.26        2.06      5.03 o 
   1  14   5        0.88        1.04      4.62 o 
 -14   0   6        2.14       -0.82      5.42 o 
 -13   0   6       13.65       -0.03      4.54 o 
 -12   0   6        1.85        0.24      5.41 o 
 -11   0   6        2.98        6.15      6.38 o 
 -10   0   6        3.05        4.77      4.64 o 
  -9   0   6       24.73       16.08      5.29 o 
  -8   0   6       43.14       48.35      8.38 o 
  -7   0   6        0.12        2.77      3.91 o 
  -6   0   6      399.29      380.14     31.30 o 
  -5   0   6      425.39      488.04     26.04 o 
  -4   0   6       74.41      111.91     31.30 o 
  -3   0   6     2314.86     2558.17     92.67 o 
  -2   0   6       10.95       -3.60     17.20 o 
  -1   0   6      151.66      156.18     15.67 o 
   0   0   6     1572.17     1733.63     66.85 o 
   1   0   6      101.30      116.89     13.72 o 
   2   0   6       19.35       18.94      4.93 o 
   3   0   6      124.77      124.00      8.19 o 
   4   0   6        1.17       -0.40      0.99 o 
   5   0   6       74.58       91.93     25.59 o 
   6   0   6      244.30      276.57     17.55 o 
   7   0   6        7.47        6.42     10.11 o 
   8   0   6       10.59       -0.59      5.30 o 
 -14   1   6        1.01        0.63      4.49 o 
 -13   1   6        9.67        0.53      3.50 o 
 -12   1   6        2.81        1.52      3.39 o 
 -11   1   6       18.58       18.60      4.34 o 
 -10   1   6       10.93        9.11      3.63 o 
  -9   1   6       45.41       55.37      5.11 o 
  -8   1   6       20.96       18.21      3.82 o 
  -7   1   6       68.08       69.76      5.79 o 
  -6   1   6       82.36       67.26      5.21 o 
  -5   1   6       90.85       74.13      5.40 o 
  -4   1   6       42.04       52.20     14.79 o 
  -3   1   6       45.12       71.32     16.84 o 
  -2   1   6      621.25      641.83     24.28 o 
  -1   1   6      194.18      212.52     13.12 o 
   0   1   6      183.36      230.15     13.60 o 
   1   1   6      122.21      114.70      6.64 o 
   2   1   6       27.70       28.16      2.93 o 
   3   1   6        2.23       -0.53      0.96 o 
   4   1   6       83.90       92.31      8.91 o 
   5   1   6       21.83       21.83      5.78 o 
   6   1   6       37.13       35.50      8.97 o 
   7   1   6       17.90        5.91      6.56 o 
   8   1   6        0.51       -0.49      3.63 o 
 -14   2   6        0.03        1.41      4.02 o 
 -13   2   6        1.12       -0.13      3.76 o 
 -12   2   6        0.36       -0.95      3.53 o 
 -11   2   6       12.62       18.71      4.26 o 
 -10   2   6        0.17        3.16      3.16 o 
  -9   2   6       31.98       30.00      4.48 o 
  -8   2   6       16.72       23.07      4.21 o 
  -7   2   6        3.84        5.78      2.95 o 
  -6   2   6        5.18        5.57      2.95 o 
  -5   2   6      495.30      511.77     15.02 o 
  -4   2   6      345.65      344.48     12.70 o 
  -3   2   6      353.59      399.96     18.33 o 
  -2   2   6       23.55       40.59      7.29 o 
  -1   2   6      648.03      622.48     21.91 o 
   0   2   6        8.74        9.80      5.22 o 
   1   2   6        5.85        5.12      3.51 o 
   2   2   6      119.60      131.94     10.71 o 
   3   2   6      175.17      183.88      5.81 o 
   4   2   6       71.77       72.98      8.95 o 
   5   2   6       88.69       91.55      5.15 o 
   6   2   6        8.05        7.33      5.07 o 
   7   2   6        0.52        2.77      3.53 o 
   8   2   6        3.98        0.46      3.70 o 
 -13   3   6        3.19       -0.14      3.07 o 
 -12   3   6        0.00        0.91      3.35 o 
 -11   3   6       11.25       11.38      5.80 o 
 -10   3   6        0.35        2.19      2.95 o 
  -9   3   6      313.58      357.45     12.08 o 
  -8   3   6        1.29        0.43      2.33 o 
  -7   3   6      182.43      208.66      8.31 o 
  -6   3   6       69.04       61.90      4.44 o 
  -5   3   6       63.74       67.90      4.68 o 
  -4   3   6     1571.00     1590.39     46.58 o 
  -3   3   6      330.88      252.10     10.12 o 
  -2   3   6      276.49      289.87     12.50 o 
  -1   3   6      112.02      132.50      8.45 o 
   0   3   6        3.82        4.99      3.85 o 
   1   3   6      299.73      301.58     17.93 o 
   2   3   6        0.74        0.54      3.28 o 
   3   3   6       81.00       86.91      5.88 o 
   4   3   6      276.91      297.69     12.24 o 
   5   3   6        1.86        0.92      4.19 o 
   6   3   6        3.19        9.51      8.88 o 
   7   3   6       22.62       12.74      9.61 o 
   8   3   6        1.61        1.10      4.21 o 
 -13   4   6        0.13       -6.53      5.52 o 
 -12   4   6        2.20        1.86      3.29 o 
 -11   4   6        3.23        6.64      4.53 o 
 -10   4   6      111.26      125.12     11.82 o 
  -9   4   6       21.71       24.81      3.90 o 
  -8   4   6       27.88       25.76      3.67 o 
  -7   4   6       49.05       47.23      4.33 o 
  -6   4   6      271.96      311.18     10.62 o 
  -5   4   6       44.19       48.72      5.60 o 
  -4   4   6      159.20      166.82      7.50 o 
  -3   4   6       72.12       70.92      7.34 o 
  -2   4   6       61.47       58.60      5.64 o 
  -1   4   6       23.77       29.49      6.32 o 
   0   4   6       91.99      100.31      9.51 o 
   1   4   6      632.53      684.27     23.95 o 
   2   4   6      315.53      336.57     14.76 o 
   3   4   6      261.06      280.38     10.38 o 
   4   4   6       12.91       12.00      3.88 o 
   5   4   6       50.85       59.78      5.91 o 
   6   4   6       33.66       34.43      9.40 o 
   7   4   6        3.35        4.34      4.92 o 
   8   4   6        1.07        0.67      4.40 o 
 -13   5   6        0.86        2.52      4.97 o 
 -12   5   6        0.47        2.69      4.69 o 
 -11   5   6        3.35        3.15      3.35 o 
 -10   5   6      180.82      174.57      8.86 o 
  -9   5   6       28.13       23.85      4.57 o 
  -8   5   6       13.91        9.80      3.27 o 
  -7   5   6       35.77       34.45      4.15 o 
  -6   5   6       28.90       36.64      4.48 o 
  -5   5   6      143.76      156.14     13.74 o 
  -4   5   6      249.25      251.88      8.09 o 
  -3   5   6      215.86      189.85      6.97 o 
  -2   5   6        4.80        3.21      3.01 o 
  -1   5   6       88.04      104.99     10.56 o 
   0   5   6      111.15      112.22      8.82 o 
   1   5   6      262.72      274.19     14.88 o 
   2   5   6      760.75      819.86     18.20 o 
   3   5   6       79.39       86.60      4.09 o 
   4   5   6        0.38        1.11      3.03 o 
   5   5   6       11.58        9.07      3.52 o 
   6   5   6        0.80       -0.37      5.82 o 
   7   5   6        1.02        4.56      6.21 o 
   8   5   6       10.41       12.53      5.01 o 
 -13   6   6        0.81        9.88      6.95 o 
 -12   6   6        1.00        0.31      4.01 o 
 -11   6   6        0.56        1.77      4.75 o 
 -10   6   6        0.46       -0.08      5.94 o 
  -9   6   6       70.28       84.51      5.60 o 
  -8   6   6        5.61        7.75      4.47 o 
  -7   6   6       82.28      102.60     24.24 o 
  -6   6   6       34.51       33.66      2.97 o 
  -5   6   6       44.20       48.49      4.99 o 
  -4   6   6        1.68       12.76      5.87 o 
  -3   6   6       96.52      105.11      3.96 o 
  -2   6   6       71.24       68.35      6.81 o 
  -1   6   6       22.34       25.91      4.87 o 
   0   6   6        0.00        0.70      1.60 o 
   1   6   6       44.63       44.64      3.44 o 
   2   6   6      211.19      213.18      6.34 o 
   3   6   6      191.66      190.63      6.29 o 
   4   6   6       96.94      101.01      7.11 o 
   5   6   6        2.64        3.72      3.05 o 
   6   6   6        0.27       -3.46      6.36 o 
   7   6   6        1.88        0.81      4.20 o 
 -12   7   6        6.38       13.03      6.64 o 
 -11   7   6       11.62        6.64      6.15 o 
 -10   7   6        0.03        0.11      4.16 o 
  -9   7   6        0.94       -0.04      5.69 o 
  -8   7   6        0.28       -0.11      5.44 o 
  -7   7   6      117.09      115.22      8.26 o 
  -6   7   6       17.39       14.74      2.98 o 
  -5   7   6      169.72      173.66      7.51 o 
  -4   7   6        1.21        6.40      4.59 o 
  -3   7   6        4.15        2.92      7.33 o 
  -2   7   6       16.39       12.40     12.18 o 
  -1   7   6      162.43      151.79      6.63 o 
   0   7   6      152.50      147.94      6.72 o 
   1   7   6      105.10      117.18      4.51 o 
   2   7   6      274.67      264.74      8.03 o 
   3   7   6        8.86        8.32      2.23 o 
   4   7   6        0.72       -0.81      2.58 o 
   5   7   6       25.05       30.06      4.82 o 
   6   7   6        1.61        2.88      6.82 o 
   7   7   6        0.75       -0.56      3.92 o 
 -12   8   6        9.24       16.41      6.33 o 
 -11   8   6        0.02        4.32      4.60 o 
 -10   8   6        2.27        2.19      3.97 o 
  -9   8   6        3.55        0.80      3.77 o 
  -8   8   6       20.56       13.39      5.50 o 
  -7   8   6      126.54      133.78      8.82 o 
  -6   8   6       93.92      105.88      7.36 o 
  -5   8   6        4.63        2.20      4.03 o 
  -4   8   6        3.87        2.71      5.99 o 
  -3   8   6        6.32       -0.72      7.08 o 
  -2   8   6       46.50       52.94      8.12 o 
  -1   8   6        1.17        3.35      4.82 o 
   0   8   6        1.83        1.41      2.02 o 
   1   8   6       18.58       18.22      4.40 o 
   2   8   6       36.50       40.96      3.54 o 
   3   8   6       32.69       32.97      3.51 o 
   4   8   6        0.59        3.34      2.92 o 
   5   8   6        6.97        3.97      4.50 o 
   6   8   6        0.01        2.09      4.36 o 
 -11   9   6        1.58        1.91      3.68 o 
 -10   9   6        1.42       -2.03      3.60 o 
  -9   9   6        5.76        7.96      3.88 o 
  -8   9   6      228.83      243.07     11.20 o 
  -7   9   6       16.51       17.19      2.83 o 
  -6   9   6       43.10       37.90      3.31 o 
  -5   9   6       96.39      120.99     10.28 o 
  -4   9   6       25.62       26.62      6.83 o 
  -3   9   6       72.56       73.56     10.99 o 
  -2   9   6       13.76       10.90      8.35 o 
  -1   9   6       42.08       52.55      7.80 o 
   0   9   6       53.78       59.95      7.40 o 
   1   9   6        3.83        2.80      1.53 o 
   2   9   6      199.47      220.82     10.10 o 
   3   9   6      169.97      171.58     13.11 o 
   4   9   6        1.17        3.14      2.88 o 
   5   9   6        0.37        1.99      3.10 o 
   6   9   6        1.15       -3.05      3.98 o 
 -10  10   6        0.49        7.78      4.88 o 
  -9  10   6        4.42        2.69      2.82 o 
  -8  10   6        1.43        0.01      3.16 o 
  -7  10   6       31.04       33.43      3.73 o 
  -6  10   6       96.09      105.65      6.02 o 
  -5  10   6        1.04        1.19      5.25 o 
  -4  10   6        0.03       -1.81      4.85 o 
  -3  10   6       18.64       17.56      6.96 o 
  -2  10   6       91.51      128.82     11.45 o 
  -1  10   6      118.80      122.83     11.17 o 
   0  10   6        3.53        7.63      5.41 o 
   1  10   6        0.05        4.91      4.27 o 
   2  10   6        3.67        2.80      2.49 o 
   3  10   6        0.10        0.56      1.88 o 
   4  10   6        7.05        5.98      2.21 o 
   5  10   6        5.87        6.09      4.49 o 
  -9  11   6        4.14        8.05      4.43 o 
  -8  11   6        0.11        0.71      3.06 o 
  -7  11   6       39.33       22.76      5.45 o 
  -6  11   6        0.36        1.12      5.13 o 
  -5  11   6        1.41        4.78      5.10 o 
  -4  11   6       55.90       43.99     11.77 o 
  -3  11   6       11.64       16.24      7.84 o 
  -2  11   6       17.04       17.13      7.71 o 
  -1  11   6        5.84        4.31      5.90 o 
   0  11   6        0.00        0.03      4.53 o 
   1  11   6       19.67        0.11      4.07 o 
   2  11   6        5.68        0.75      3.86 o 
   3  11   6        1.41        0.16      3.36 o 
   4  11   6        7.88       -5.61     13.93 o 
  -8  12   6        3.58        4.26      5.30 o 
  -7  12   6        0.50       -0.69      5.29 o 
  -6  12   6       30.26       35.36      9.46 o 
  -5  12   6       13.30        6.80      5.99 o 
  -4  12   6        0.09        2.14      5.28 o 
  -3  12   6        1.29        2.98      5.47 o 
  -2  12   6       31.57       32.79      9.46 o 
  -1  12   6       13.25        4.79      6.38 o 
   0  12   6        1.44        0.33      4.21 o 
   1  12   6        0.02        0.51      4.94 o 
   2  12   6        2.62        5.81      4.92 o 
   3  12   6        0.21        4.75      5.97 o 
  -7  13   6        0.00       -3.43      5.92 o 
  -6  13   6        1.40        1.09      5.70 o 
  -5  13   6        1.29        0.79      6.43 o 
  -4  13   6        2.05       -1.92      4.97 o 
  -3  13   6        0.96        4.46      5.69 o 
  -2  13   6       19.47        7.44      8.21 o 
  -1  13   6        3.72        4.00      5.53 o 
   0  13   6        0.03       -1.93      5.20 o 
   1  13   6        0.27        2.67      5.56 o 
   2  13   6        0.39       -2.93      4.62 o 
  -4  14   6        2.56       -0.26      5.87 o 
  -3  14   6        1.43       -7.34      7.67 o 
  -2  14   6        0.03        1.96      6.03 o 
  -1  14   6        0.04        0.06      4.89 o 
 -14   1   7        0.91        7.54      5.01 o 
 -13   1   7        5.66        4.32      4.15 o 
 -12   1   7        3.02        5.52      3.87 o 
 -11   1   7        3.72        0.90      3.19 o 
 -10   1   7       32.77       27.84      5.06 o 
  -9   1   7       23.77       22.13      4.40 o 
  -8   1   7       30.88       25.74      4.45 o 
  -7   1   7        0.13       -2.85      3.90 o 
  -6   1   7      102.58      392.90     97.23 o 
  -5   1   7       73.58       72.48      6.40 o 
  -4   1   7       14.36        8.93      5.05 o 
  -3   1   7       48.92       40.39      9.64 o 
  -2   1   7       59.58       55.48     10.01 o 
  -1   1   7        0.05       -4.57      6.88 o 
   0   1   7       26.20       33.02      8.18 o 
   1   1   7        6.04        4.31      3.67 o 
   2   1   7      148.80      154.60      6.48 o 
   3   1   7        8.07        7.45      3.74 o 
   4   1   7      171.03      175.34     16.18 o 
   5   1   7       49.80       62.56     21.78 o 
   6   1   7        7.92        3.05      4.48 o 
   7   1   7       10.91        0.45      3.61 o 
 -14   2   7       25.28       15.34     12.19 o 
 -13   2   7        9.11        7.45      5.07 o 
 -12   2   7        0.63       -1.16      2.92 o 
 -11   2   7       19.68       27.66      4.88 o 
 -10   2   7      163.83      164.52      8.87 o 
  -9   2   7       49.92       53.24      5.58 o 
  -8   2   7       34.99       31.35      4.47 o 
  -7   2   7        4.35        1.05      3.22 o 
  -6   2   7       72.00       80.95      9.70 o 
  -5   2   7       34.22       38.73      4.78 o 
  -4   2   7      744.73      829.81     29.05 o 
  -3   2   7       71.35       71.68      9.03 o 
  -2   2   7       78.67       81.78      9.41 o 
  -1   2   7      457.62      408.43     19.91 o 
   0   2   7      260.23      279.88     18.80 o 
   1   2   7        0.37        1.30      3.99 o 
   2   2   7       93.96      103.38     11.20 o 
   3   2   7      135.31      151.53     12.30 o 
   4   2   7       42.00       40.42     15.52 o 
   5   2   7       80.13       73.40      5.71 o 
   6   2   7        8.25        9.90      5.52 o 
   7   2   7        3.49        4.47      4.03 o 
 -13   3   7        0.85        3.99      4.33 o 
 -12   3   7        0.50        2.91      4.27 o 
 -11   3   7        0.23       -0.53      4.07 o 
 -10   3   7        0.03       -0.89      2.76 o 
  -9   3   7      178.36      185.67      8.72 o 
  -8   3   7       12.36       80.99    112.12 o 
  -7   3   7        3.23        4.47      3.51 o 
  -6   3   7      539.34      511.16     18.37 o 
  -5   3   7      123.57      102.07      6.33 o 
  -4   3   7       66.15       81.55      8.30 o 
  -3   3   7      166.37      189.50     12.51 o 
  -2   3   7      198.30      237.86     31.59 o 
  -1   3   7       47.86       61.31     13.48 o 
   0   3   7      362.22      412.11     16.04 o 
   1   3   7       15.94       19.68      5.86 o 
   2   3   7       55.49       46.72     10.87 o 
   3   3   7       18.37       12.80      5.50 o 
   4   3   7       53.54       48.53      9.10 o 
   5   3   7       38.79       42.95      5.45 o 
   6   3   7        2.29        3.13      5.64 o 
   7   3   7        0.01        5.02      4.55 o 
 -13   4   7       22.28       16.13      5.10 o 
 -12   4   7        4.68        1.03      3.41 o 
 -11   4   7       16.83       14.73      4.20 o 
 -10   4   7       75.01       64.79      6.74 o 
  -9   4   7        0.24        1.80      2.92 o 
  -8   4   7       78.62       88.09      7.42 o 
  -7   4   7        2.38        7.89      4.13 o 
  -6   4   7        6.55        0.04      3.49 o 
  -5   4   7      137.16      129.27      6.74 o 
  -4   4   7       44.11       39.74      4.37 o 
  -3   4   7       97.00       98.89      7.27 o 
  -2   4   7        0.01       -2.25      6.77 o 
  -1   4   7       11.11       15.41      5.40 o 
   0   4   7      240.37      236.96     13.25 o 
   1   4   7      336.94      373.64     17.50 o 
   2   4   7      379.64      403.01     17.31 o 
   3   4   7      103.97      120.55      7.08 o 
   4   4   7       17.94       16.84      3.95 o 
   5   4   7        0.02       -1.81      3.46 o 
   6   4   7       10.49        7.71      5.06 o 
   7   4   7        0.01        5.83      5.75 o 
 -13   5   7        1.83       -1.42      4.90 o 
 -12   5   7        0.02        0.11      3.01 o 
 -11   5   7        2.28        3.74      3.66 o 
 -10   5   7       48.20       53.87      6.25 o 
  -9   5   7       26.97       30.31      4.47 o 
  -8   5   7        8.29       12.75      3.51 o 
  -7   5   7        1.56        5.27      2.65 o 
  -6   5   7       15.67      104.71    110.67 o 
  -5   5   7      187.53      204.94      9.34 o 
  -4   5   7       60.71       73.22      5.78 o 
  -3   5   7       82.05       90.42     12.49 o 
  -2   5   7        2.61        2.53      3.33 o 
  -1   5   7       36.99       38.58      5.09 o 
   0   5   7      256.31      254.62     15.38 o 
   1   5   7       27.24       33.85      8.52 o 
   2   5   7       74.26       74.56      3.73 o 
   3   5   7       29.30       29.59      5.03 o 
   4   5   7       29.40       33.81      5.20 o 
   5   5   7        4.74        6.27      4.15 o 
   6   5   7        0.34       -0.28      4.45 o 
   7   5   7        0.59       -1.70      4.49 o 
 -13   6   7        0.17        6.50      5.98 o 
 -12   6   7        7.93        3.87      5.37 o 
 -11   6   7       34.45       31.84      5.91 o 
 -10   6   7        0.03       -2.01      3.42 o 
  -9   6   7       95.32       95.53      6.25 o 
  -8   6   7      159.13      156.82     10.74 o 
  -7   6   7        0.78        1.22      2.88 o 
  -6   6   7        0.46        2.41      2.89 o 
  -5   6   7       21.31       22.47      3.37 o 
  -4   6   7        6.01        6.92      1.78 o 
  -3   6   7       84.85       91.80      5.96 o 
  -2   6   7       92.93       91.22      7.01 o 
  -1   6   7      118.86      125.39     10.67 o 
   0   6   7      301.43      370.61     18.16 o 
   1   6   7       55.70       59.73      4.82 o 
   2   6   7        4.00        5.56      2.82 o 
   3   6   7       43.64       33.85      4.73 o 
   4   6   7        6.43        7.13      3.73 o 
   5   6   7        4.12        6.30      4.35 o 
   6   6   7        1.78        4.15      4.47 o 
 -12   7   7        2.77        5.61      5.54 o 
 -11   7   7        2.95       -2.78      5.94 o 
 -10   7   7       22.81       11.66      9.19 o 
  -9   7   7        4.89        4.44      2.90 o 
  -8   7   7        7.12        3.19      3.10 o 
  -7   7   7       38.97       36.98      5.53 o 
  -6   7   7       49.09       51.10      4.05 o 
  -5   7   7        0.36        0.77      1.47 o 
  -4   7   7        6.95        2.21      2.61 o 
  -3   7   7        3.73       18.23     19.26 o 
  -2   7   7        1.15       10.21      8.08 o 
  -1   7   7       72.44       82.44      7.45 o 
   0   7   7      401.97      443.64     10.42 o 
   1   7   7      409.87      434.34     15.04 o 
   2   7   7        5.13        7.47      2.14 o 
   3   7   7        0.19       -3.33      2.85 o 
   4   7   7        4.54        6.25      5.13 o 
   5   7   7        0.15        7.37      4.52 o 
   6   7   7        1.67        2.43      3.42 o 
 -12   8   7        6.50        7.74      6.74 o 
 -11   8   7        5.77        9.94      5.77 o 
 -10   8   7       16.61       13.95      8.26 o 
  -9   8   7        4.81        0.91      4.06 o 
  -8   8   7        5.70        6.84      4.24 o 
  -7   8   7       99.50      126.93     11.07 o 
  -6   8   7        2.18       -2.55      4.37 o 
  -5   8   7       14.40       15.22      4.85 o 
  -4   8   7        0.86        5.45      7.89 o 
  -3   8   7        2.74        6.29     12.26 o 
  -2   8   7        3.32        4.66      5.50 o 
  -1   8   7       40.17       38.06      8.27 o 
   0   8   7      133.42      139.35      7.85 o 
   1   8   7       55.35       59.89      3.52 o 
   2   8   7        5.57        7.32      2.43 o 
   3   8   7        6.17        4.43      2.75 o 
   4   8   7        6.76       10.70      7.48 o 
   5   8   7        3.89        3.87      3.49 o 
 -11   9   7        6.18       12.73      4.67 o 
 -10   9   7        0.03        2.71      3.96 o 
  -9   9   7       63.69       60.70     10.54 o 
  -8   9   7        1.82       -0.95      4.96 o 
  -7   9   7        5.44        3.36      5.11 o 
  -6   9   7       87.00       76.11      5.76 o 
  -5   9   7        0.07       -2.30      5.14 o 
  -4   9   7       12.38       12.77      6.95 o 
  -3   9   7       98.62      102.65     10.40 o 
  -2   9   7        4.07        7.37      5.78 o 
  -1   9   7       54.22       60.40      9.79 o 
   0   9   7       83.70       97.81     12.77 o 
   1   9   7        1.01        0.06      1.07 o 
   2   9   7       35.05       26.28      3.72 o 
   3   9   7       52.25       47.23      6.39 o 
   4   9   7        0.00       -1.17      5.28 o 
   5   9   7        0.34        2.11      6.10 o 
 -10  10   7        0.41       -2.07      3.07 o 
  -9  10   7        5.63        3.67      2.98 o 
  -8  10   7       10.33        7.29      2.86 o 
  -7  10   7        0.15       -0.42      2.06 o 
  -6  10   7       16.30       10.51      6.79 o 
  -5  10   7       21.47       14.33      6.97 o 
  -4  10   7        1.82        2.07      5.46 o 
  -3  10   7        0.10        2.09      5.26 o 
  -2  10   7        7.49        7.19      5.96 o 
  -1  10   7        5.69        2.85      6.56 o 
   0  10   7       12.41        8.44      6.38 o 
   1  10   7        0.11        2.20      4.02 o 
   2  10   7        0.01       -1.56      2.51 o 
   3  10   7        0.52       -0.25      2.49 o 
   4  10   7        0.01        2.74      2.68 o 
  -9  11   7        0.09        4.94      5.88 o 
  -8  11   7       14.86       16.80      6.79 o 
  -7  11   7       24.53       19.26      9.58 o 
  -6  11   7       13.39        9.98      6.41 o 
  -5  11   7        9.15        3.02      5.58 o 
  -4  11   7        0.88        0.42      4.84 o 
  -3  11   7       27.05       21.52      7.96 o 
  -2  11   7        0.04        1.26      5.18 o 
  -1  11   7        0.57        1.88      5.97 o 
   0  11   7        1.22        2.56      5.22 o 
   1  11   7        1.32       -1.47      5.21 o 
   2  11   7        1.48        0.30      4.04 o 
   3  11   7        2.43        1.73      4.31 o 
  -8  12   7        1.55        1.64      5.19 o 
  -7  12   7        0.51        4.53      6.84 o 
  -6  12   7       10.46        9.69      6.36 o 
  -5  12   7        1.70        3.26      7.05 o 
  -4  12   7       22.22       19.10      8.20 o 
  -3  12   7       18.13       18.98      7.71 o 
  -2  12   7       19.21        8.30      7.64 o 
  -1  12   7        0.23        7.48      6.56 o 
   0  12   7        1.20        0.84      4.50 o 
   1  12   7        0.69       -3.20      4.58 o 
   2  12   7       11.46       10.55      8.39 o 
  -6  13   7        2.47        3.53      6.62 o 
  -5  13   7        4.57        4.16      6.31 o 
  -4  13   7       16.94       14.86      8.41 o 
  -3  13   7        1.61       -7.93      6.99 o 
  -2  13   7        0.26        1.82      7.05 o 
  -1  13   7        0.33        2.74      5.89 o 
   0  13   7        0.17       -0.49      4.76 o 
 -14   0   8        1.58        7.25      9.11 o 
 -13   0   8        0.00        3.46      5.68 o 
 -12   0   8        9.47        9.15      7.52 o 
 -11   0   8        4.40        9.19      6.12 o 
 -10   0   8       38.84       36.44      7.63 o 
  -9   0   8       81.25       84.61     10.93 o 
  -8   0   8      109.71      115.39     29.12 o 
  -7   0   8       14.96       12.57      6.26 o 
  -6   0   8      272.47      295.37     17.66 o 
  -5   0   8      592.40      585.07     33.92 o 
  -4   0   8      202.80      226.46     22.49 o 
  -3   0   8      162.85       99.09     58.76 o 
  -2   0   8        2.98        6.28     10.39 o 
  -1   0   8        0.07       -1.05      8.87 o 
   0   0   8       15.93       18.18     11.06 o 
   1   0   8        1.90        2.19      8.58 o 
   2   0   8       16.41       13.67      7.72 o 
   3   0   8        0.69       -1.17      2.67 o 
   4   0   8        0.04        1.22      7.20 o 
   5   0   8       12.19       18.59     36.61 o 
   6   0   8        0.58       -3.52      6.59 o 
 -14   1   8        3.85        3.92      4.35 o 
 -13   1   8        0.04        3.35      4.11 o 
 -12   1   8       19.74       21.16      6.70 o 
 -11   1   8        1.67        3.14      4.52 o 
 -10   1   8        5.67        5.61      4.04 o 
  -9   1   8       17.55       18.91      4.86 o 
  -8   1   8        7.08       12.56      9.71 o 
  -7   1   8       98.98      115.24     10.84 o 
  -6   1   8       24.80       19.05      9.65 o 
  -5   1   8        8.87        3.79      4.65 o 
  -4   1   8      111.91      105.55     13.26 o 
  -3   1   8       30.47       31.52     10.36 o 
  -2   1   8       50.58       63.91     13.90 o 
  -1   1   8        0.23        9.71      8.52 o 
   0   1   8        4.99        9.31      7.29 o 
   1   1   8        0.06        3.50      4.56 o 
   2   1   8       83.86       68.98      4.77 o 
   3   1   8      175.36      148.37      9.41 o 
   4   1   8        0.06        0.44      0.77 o 
   5   1   8        0.32      -12.47     18.32 o 
   6   1   8        1.87       -0.24      4.86 o 
 -13   2   8        0.57       -0.86      3.63 o 
 -12   2   8        4.62        4.16      4.59 o 
 -11   2   8       84.50       91.46      7.43 o 
 -10   2   8       73.47       83.47      7.15 o 
  -9   2   8       70.87       86.20      7.17 o 
  -8   2   8       10.20       11.73      6.68 o 
  -7   2   8        1.70        2.91      3.71 o 
  -6   2   8        1.12        0.76      4.54 o 
  -5   2   8        0.40       -1.20      3.85 o 
  -4   2   8       94.63      104.69      9.76 o 
  -3   2   8      233.67      222.58     16.49 o 
  -2   2   8        2.18        0.32      4.99 o 
  -1   2   8       65.02       70.94     11.37 o 
   0   2   8      242.57      252.60     11.63 o 
   1   2   8        5.44        4.32      5.24 o 
   2   2   8       14.94       12.06      6.76 o 
   3   2   8        0.01       -0.43      1.70 o 
   4   2   8        0.90        0.24      3.60 o 
   5   2   8        0.96        0.03      2.05 o 
   6   2   8        0.44        6.03      5.49 o 
 -13   3   8        4.02        4.11      4.34 o 
 -12   3   8       39.49       32.30     10.06 o 
 -11   3   8        3.50       -3.67      5.51 o 
 -10   3   8        1.33       -1.57      3.27 o 
  -9   3   8      121.47      109.73      8.61 o 
  -8   3   8      112.90      119.65     15.09 o 
  -7   3   8       34.44       41.15      6.60 o 
  -6   3   8      130.93      136.24      9.46 o 
  -5   3   8       14.67       20.33      8.15 o 
  -4   3   8      435.76      444.54     21.63 o 
  -3   3   8       70.04       65.87     10.02 o 
  -2   3   8      196.05      202.38     13.27 o 
  -1   3   8      176.68      185.15     13.15 o 
   0   3   8        9.89       12.02      5.09 o 
   1   3   8        1.40        2.95      6.13 o 
   2   3   8        5.73        4.04      4.56 o 
   3   3   8        2.04        1.29      1.12 o 
   4   3   8       15.32       13.01      3.73 o 
   5   3   8        0.04        1.08      3.25 o 
   6   3   8        0.49        5.60      7.37 o 
 -13   4   8        3.81       -1.98      5.74 o 
 -12   4   8       17.78       12.95      7.16 o 
 -11   4   8        7.36        1.71      6.18 o 
 -10   4   8       16.95       22.60      5.66 o 
  -9   4   8       14.12       13.64      5.50 o 
  -8   4   8       18.04       21.44      5.81 o 
  -7   4   8       65.75       65.29      7.58 o 
  -6   4   8        7.62       11.75      4.94 o 
  -5   4   8       67.32       74.88      8.70 o 
  -4   4   8      230.33      251.45     14.18 o 
  -3   4   8      120.34      137.57     25.05 o 
  -2   4   8      223.03      220.96     13.10 o 
  -1   4   8      514.29      560.06     20.22 o 
   0   4   8        0.24       -1.54      4.76 o 
   1   4   8       40.45       23.55      6.84 o 
   2   4   8       64.67       54.47     12.45 o 
   3   4   8        0.04       -0.91      1.79 o 
   4   4   8        7.35        6.28      4.09 o 
   5   4   8        1.75        3.81      3.81 o 
   6   4   8        0.27       -2.54      7.08 o 
 -13   5   8        9.12       10.40      4.64 o 
 -12   5   8        3.36        4.68      5.50 o 
 -11   5   8       24.19       27.67      5.04 o 
 -10   5   8      126.14      126.97      9.69 o 
  -9   5   8       16.83       20.19      7.48 o 
  -8   5   8       14.25       16.17      5.12 o 
  -7   5   8        0.12       -1.07      3.80 o 
  -6   5   8        0.30        1.67      2.26 o 
  -5   5   8       13.40       12.42      3.10 o 
  -4   5   8       17.85       13.48      3.37 o 
  -3   5   8       80.77       83.56     10.30 o 
  -2   5   8        7.88       12.88      6.70 o 
  -1   5   8       31.67       29.98      5.52 o 
   0   5   8        7.68        5.04      5.58 o 
   1   5   8        3.96        8.84      6.34 o 
   2   5   8        2.49        3.20      2.17 o 
   3   5   8       19.33       18.72      3.18 o 
   4   5   8       10.08        9.30      6.22 o 
   5   5   8       13.99       11.64      4.18 o 
   6   5   8        0.06       -2.17      4.68 o 
 -12   6   8        4.78        6.58      4.11 o 
 -11   6   8        3.27        0.14      2.83 o 
 -10   6   8        0.14        0.00      3.58 o 
  -9   6   8        5.81        7.55      8.54 o 
  -8   6   8       37.26       31.95      4.82 o 
  -7   6   8       37.10       30.92      3.72 o 
  -6   6   8        8.06        9.17      3.15 o 
  -5   6   8        0.06       -0.41      1.64 o 
  -4   6   8       40.56       39.18      3.59 o 
  -3   6   8       14.04       15.46      2.93 o 
  -2   6   8      995.31     1108.84     27.10 o 
  -1   6   8        6.80        1.27      4.18 o 
   0   6   8      193.55      225.37     14.53 o 
   1   6   8       25.96       31.57      2.98 o 
   2   6   8        6.41        3.29      1.95 o 
   3   6   8       10.65        8.90      3.37 o 
   4   6   8        0.86        1.08      4.19 o 
   5   6   8        1.21        1.77      3.43 o 
 -12   7   8        0.40       -5.48      9.44 o 
 -11   7   8        0.39       -2.44      3.15 o 
 -10   7   8        3.30        3.70      3.03 o 
  -9   7   8        0.67       -0.72      5.85 o 
  -8   7   8        4.96       -0.13      3.55 o 
  -7   7   8        7.09        7.58      2.44 o 
  -6   7   8       12.79       15.81      2.40 o 
  -5   7   8       14.97       12.54      2.64 o 
  -4   7   8       45.31       45.70      2.89 o 
  -3   7   8        4.26        4.77      4.22 o 
  -2   7   8       17.95       18.24      2.86 o 
  -1   7   8       40.30       38.21      7.68 o 
   0   7   8      118.59      141.53      5.15 o 
   1   7   8       69.82       81.64      7.34 o 
   2   7   8       14.77        8.15      3.06 o 
   3   7   8        1.33        0.78      1.73 o 
   4   7   8       20.65       24.48      5.59 o 
   5   7   8        0.01       -0.83      3.68 o 
 -11   8   8        0.22        0.89      4.41 o 
 -10   8   8       11.91       12.13      5.69 o 
  -9   8   8       20.88       10.75      5.76 o 
  -8   8   8       44.38       26.49      8.81 o 
  -7   8   8        0.31        0.72      2.10 o 
  -6   8   8        8.51        5.89      1.40 o 
  -5   8   8        0.42        1.37      1.04 o 
  -4   8   8        5.33        4.52      8.21 o 
  -3   8   8        1.12       -2.41      7.66 o 
  -2   8   8      295.32      358.32     25.30 o 
  -1   8   8        2.99        3.21      1.24 o 
   0   8   8       31.07       31.19      4.13 o 
   1   8   8       74.51       76.13      5.76 o 
   2   8   8        7.98        6.33      3.14 o 
   3   8   8        3.95        0.63      2.56 o 
   4   8   8        6.41        2.26      3.21 o 
 -11   9   8        4.96        6.44      7.45 o 
 -10   9   8        7.41        6.91      5.64 o 
  -9   9   8        1.42       -1.48      5.45 o 
  -8   9   8       34.92       29.46      8.93 o 
  -7   9   8       19.15       16.12      5.02 o 
  -6   9   8       17.59       12.99      6.30 o 
  -5   9   8       52.86       38.33     20.08 o 
  -4   9   8        9.36       11.08      9.36 o 
  -3   9   8      247.47      292.85     16.75 o 
  -2   9   8       14.63       18.70      8.09 o 
  -1   9   8      134.01      149.69     11.69 o 
   0   9   8       69.98       65.34     14.37 o 
   1   9   8        1.23       -1.37      1.78 o 
   2   9   8       12.54       13.39      3.63 o 
   3   9   8       29.00       28.59      6.38 o 
   4   9   8       10.52       12.29      5.72 o 
 -10  10   8        3.61        3.99      3.18 o 
  -9  10   8        0.38       -1.45      2.34 o 
  -8  10   8       21.96       15.63      6.50 o 
  -7  10   8       25.00       17.05      6.06 o 
  -6  10   8       81.69       76.34     13.21 o 
  -5  10   8        9.13        2.38      6.15 o 
  -4  10   8       17.83       10.38      7.84 o 
  -3  10   8        2.98        6.52      6.16 o 
  -2  10   8        3.44        1.21      6.49 o 
  -1  10   8        3.48        0.78      4.88 o 
   0  10   8       95.12      100.76      9.31 o 
   1  10   8       20.06       19.76      7.34 o 
   2  10   8        6.78        9.88      6.43 o 
   3  10   8        9.38       15.63     10.99 o 
  -9  11   8        5.18        4.66      7.43 o 
  -8  11   8        0.00       -0.43      6.72 o 
  -7  11   8        2.89        9.30      7.49 o 
  -6  11   8        8.96        2.83      5.77 o 
  -5  11   8        6.80        2.48      6.20 o 
  -4  11   8       33.28       14.52     11.31 o 
  -3  11   8       15.38        9.21      8.15 o 
  -2  11   8        7.06        5.90      6.40 o 
  -1  11   8       13.27        8.12      7.35 o 
   0  11   8       17.69       13.78      7.93 o 
   1  11   8        2.97        7.75      6.61 o 
   2  11   8        4.45        3.17      4.43 o 
  -7  12   8        0.63        1.08      5.28 o 
  -6  12   8       81.18      101.85     13.10 o 
  -5  12   8        0.68       -0.30      5.31 o 
  -4  12   8        0.01       -2.18      5.96 o 
  -3  12   8       10.85       10.40      9.45 o 
  -2  12   8        9.93       11.86      7.16 o 
  -1  12   8        1.66        3.49      5.79 o 
   0  12   8        0.84        3.72      4.96 o 
 -13   1   9        6.52        5.80      6.80 o 
 -12   1   9        0.47        3.81      4.87 o 
 -11   1   9       19.05       18.92      6.46 o 
 -10   1   9        0.07        0.91      5.36 o 
  -9   1   9      113.19      100.82     11.01 o 
  -8   1   9      930.02      979.93     45.24 o 
  -7   1   9       11.40       15.34      5.15 o 
  -6   1   9      432.17      416.23     16.92 o 
  -5   1   9       72.26       82.32     11.26 o 
  -4   1   9       73.14       80.65     12.42 o 
  -3   1   9       11.60        6.89      8.48 o 
  -2   1   9      124.78      153.18     17.72 o 
  -1   1   9       44.48       54.85     10.79 o 
   0   1   9       88.62       93.15     11.45 o 
   1   1   9        9.00       10.38      4.55 o 
   2   1   9        6.91        4.82      3.30 o 
   3   1   9        8.64        1.21      2.33 o 
   4   1   9       11.06        5.68      4.54 o 
   5   1   9        0.50       10.77     17.88 o 
 -13   2   9       13.10       12.06      5.53 o 
 -12   2   9       22.01        9.99      5.11 o 
 -11   2   9        8.53        9.21      4.75 o 
 -10   2   9       34.87       32.06      5.84 o 
  -9   2   9       35.67       31.90      5.88 o 
  -8   2   9        5.40        7.63      4.99 o 
  -7   2   9      383.74      379.66     15.64 o 
  -6   2   9        1.85        1.97      3.59 o 
  -5   2   9        5.68        9.54      6.06 o 
  -4   2   9       10.87       10.18      9.17 o 
  -3   2   9       37.13       44.66     12.38 o 
  -2   2   9       97.81      121.06     12.58 o 
  -1   2   9       54.87       50.51      9.88 o 
   0   2   9       21.20       15.17      5.15 o 
   1   2   9      111.29      107.99      9.19 o 
   2   2   9        0.66       -0.20      2.58 o 
   3   2   9        0.35       -0.27      1.78 o 
   4   2   9        2.15        2.49      3.36 o 
   5   2   9        0.32        6.84      5.71 o 
 -13   3   9        0.00        2.88      5.15 o 
 -12   3   9        0.82        2.42      3.81 o 
 -11   3   9        1.62        7.16      7.64 o 
 -10   3   9       40.04       41.46      6.05 o 
  -9   3   9       24.07       21.62      5.05 o 
  -8   3   9       32.26       43.44      8.15 o 
  -7   3   9        8.74        8.83      4.41 o 
  -6   3   9       72.18       83.26      8.82 o 
  -5   3   9        0.94        3.35      4.19 o 
  -4   3   9      139.46      125.20     10.38 o 
  -3   3   9       18.09       43.11     14.93 o 
  -2   3   9      105.58       98.22     10.89 o 
  -1   3   9      108.30      107.37     10.03 o 
   0   3   9        0.35        3.53      4.22 o 
   1   3   9       93.53      103.97     12.51 o 
   2   3   9        1.41        0.64      4.61 o 
   3   3   9        0.07        4.81      4.55 o 
   4   3   9       10.77        9.78      5.02 o 
   5   3   9        5.71        7.73      4.06 o 
 -13   4   9        0.10        6.60      4.65 o 
 -12   4   9       51.66       52.88      8.19 o 
 -11   4   9        3.04        4.40      4.15 o 
 -10   4   9        6.78        6.57      4.01 o 
  -9   4   9      113.38      112.50      8.73 o 
  -8   4   9        3.28        0.50      4.11 o 
  -7   4   9       40.50       40.59      5.23 o 
  -6   4   9        2.88        3.70      4.76 o 
  -5   4   9       73.13       66.95      6.96 o 
  -4   4   9      187.42      184.41     11.29 o 
  -3   4   9       30.84       38.92     11.71 o 
  -2   4   9      227.58      218.99     14.50 o 
  -1   4   9       96.34      106.34      9.29 o 
   0   4   9       99.69      112.99     10.55 o 
   1   4   9        0.18        1.08      5.22 o 
   2   4   9       14.54       13.71      6.23 o 
   3   4   9       18.48       13.16     17.52 o 
   4   4   9        7.46        6.67      4.42 o 
   5   4   9        0.53       -0.19      3.45 o 
 -12   5   9       16.69       11.27      5.01 o 
 -11   5   9        5.50        6.30      6.38 o 
 -10   5   9        4.44        7.71      4.11 o 
  -9   5   9        2.92        1.22      3.71 o 
  -8   5   9       12.51        7.73      4.88 o 
  -7   5   9       26.32       28.00      4.40 o 
  -6   5   9       16.51       12.65      3.80 o 
  -5   5   9        2.50        5.59      3.10 o 
  -4   5   9      140.54      124.88      8.18 o 
  -3   5   9       29.23       29.18      5.99 o 
  -2   5   9        2.53        0.57      3.78 o 
  -1   5   9        0.30        1.95      4.16 o 
   0   5   9        8.65        7.64      6.81 o 
   1   5   9       16.07       12.64      6.29 o 
   2   5   9        5.49        1.86      3.42 o 
   3   5   9        0.00       -2.50      3.63 o 
   4   5   9        4.75        8.74      4.76 o 
 -12   6   9        6.57       10.43     10.84 o 
 -11   6   9       30.79       24.24      9.33 o 
 -10   6   9        1.86       -1.56      3.24 o 
  -9   6   9       25.98       24.42      4.53 o 
  -8   6   9        1.55        0.57      2.89 o 
  -7   6   9        3.81       -0.36      2.46 o 
  -6   6   9        0.79        0.72      2.54 o 
  -5   6   9       72.85       78.25      6.81 o 
  -4   6   9       65.00       67.92      6.14 o 
  -3   6   9      117.89      119.10      5.91 o 
  -2   6   9        2.25        1.27      3.58 o 
  -1   6   9        2.77        2.78      5.15 o 
   0   6   9       67.31       55.02     16.48 o 
   1   6   9        4.07       -1.82      2.02 o 
   2   6   9        4.89        2.33      1.84 o 
   3   6   9       21.01       11.95      5.97 o 
   4   6   9       10.08       11.52      5.94 o 
 -11   7   9        2.95        6.66      7.25 o 
 -10   7   9        0.79        1.47      2.51 o 
  -9   7   9        5.35        4.65      3.21 o 
  -8   7   9        0.48        0.94      3.22 o 
  -7   7   9       15.61       12.77      5.33 o 
  -6   7   9       14.37       10.64      3.56 o 
  -5   7   9      167.13      153.08     14.74 o 
  -4   7   9       86.15       87.24      5.90 o 
  -3   7   9        0.78        1.10      6.01 o 
  -2   7   9        0.67        3.96      2.87 o 
  -1   7   9       38.54       32.92      8.37 o 
   0   7   9        2.19        1.90      2.13 o 
   1   7   9        2.22        0.44      1.82 o 
   2   7   9        3.31        1.69      2.22 o 
   3   7   9        2.20        0.81      2.90 o 
   4   7   9        5.82        3.66      4.33 o 
 -11   8   9        0.07        3.85      6.47 o 
 -10   8   9        6.03        8.32      7.27 o 
  -9   8   9       11.86        6.71      3.69 o 
  -8   8   9        2.02        3.38      2.86 o 
  -7   8   9       35.94       27.24      4.45 o 
  -6   8   9       18.00       12.33      3.40 o 
  -5   8   9        2.59        1.12      1.28 o 
  -4   8   9       10.50       11.40     18.42 o 
  -3   8   9        6.28        3.11      1.83 o 
  -2   8   9        2.52        1.60      1.54 o 
  -1   8   9       27.23       22.86      4.97 o 
   0   8   9       32.88       32.06      4.12 o 
   1   8   9        1.20        0.94      2.40 o 
   2   8   9        7.98        6.33      3.32 o 
   3   8   9        0.05        2.43      2.95 o 
 -10   9   9        2.30        1.57      6.67 o 
  -9   9   9       13.55       11.44      5.97 o 
  -8   9   9        6.10        4.33      4.20 o 
  -7   9   9        3.37        2.81      3.04 o 
  -6   9   9        9.01        7.24      9.57 o 
  -5   9   9       24.45        7.34      8.53 o 
  -4   9   9        9.63        2.53     10.26 o 
  -3   9   9       35.18       22.40     11.61 o 
  -2   9   9        8.88        2.62      5.04 o 
  -1   9   9        7.25        6.61      5.45 o 
   0   9   9        0.55        3.30      4.30 o 
   1   9   9       19.40       17.62      7.04 o 
   2   9   9        0.07        3.76      8.02 o 
  -9  10   9        4.33        6.24      8.83 o 
  -8  10   9        0.03       -4.79      7.23 o 
  -7  10   9        3.84        8.03      7.16 o 
  -6  10   9        1.13        3.21      5.98 o 
  -5  10   9        0.09        1.04      4.93 o 
  -4  10   9        2.70        2.41      5.75 o 
  -3  10   9        8.54        4.26      7.20 o 
  -2  10   9       27.20       10.99      8.06 o 
  -1  10   9        1.80       -3.54      5.13 o 
   0  10   9       14.84        6.33      5.30 o 
   1  10   9       38.79       27.86     12.45 o 
  -8  11   9       31.27       34.70     13.47 o 
  -7  11   9        0.06        3.25      6.08 o 
  -6  11   9        7.41       10.71      7.94 o 
  -5  11   9        1.75        6.81      7.40 o 
  -4  11   9       28.80       13.91      7.68 o 
  -3  11   9        1.04        5.00      8.51 o 
  -2  11   9        2.45        8.98     10.53 o 
  -1  11   9        2.62        0.60      5.33 o 
   0  11   9        0.41        2.67      4.79 o 
  -5  12   9        0.63       -1.80      8.64 o 
  -4  12   9        3.71        4.93      8.53 o 
  -3  12   9        0.02        0.77      6.63 o 
 -13   0  10       35.11       17.68     30.37 o 
 -12   0  10       42.65       25.53     37.07 o 
 -11   0  10       20.36       34.49     12.97 o 
 -10   0  10      107.81      114.40     13.47 o 
  -9   0  10       88.45      104.68     12.21 o 
  -8   0  10      346.65      360.57     21.68 o 
  -7   0  10      402.87      416.50     34.10 o 
  -6   0  10      124.77      139.75     15.38 o 
  -5   0  10       82.11       55.27     41.24 o 
  -4   0  10       24.00       17.86     14.08 o 
  -3   0  10       30.32       61.85     22.89 o 
  -2   0  10      149.99      129.17     21.44 o 
  -1   0  10       92.87       77.72     16.44 o 
   0   0  10        4.39        1.60      8.41 o 
   1   0  10        4.83        3.55      6.11 o 
   2   0  10        0.01        1.22      3.69 o 
   3   0  10        0.10        0.97      4.02 o 
   4   0  10        0.80       44.77     46.75 o 
 -13   1  10       11.32        9.08      5.73 o 
 -12   1  10       36.74       25.43     10.82 o 
 -11   1  10        1.47       -2.52      8.90 o 
 -10   1  10        1.89        2.67      4.38 o 
  -9   1  10      135.11      134.77     14.06 o 
  -8   1  10       14.97       16.21      6.00 o 
  -7   1  10       19.50       16.32      5.57 o 
  -6   1  10        0.07       -3.31      5.80 o 
  -5   1  10       25.74       22.60      8.21 o 
  -4   1  10      159.24      171.21     18.23 o 
  -3   1  10      179.35      201.44     17.56 o 
  -2   1  10      263.53      252.03     17.37 o 
  -1   1  10        2.55        0.90      5.60 o 
   0   1  10       17.80       15.98      5.04 o 
   1   1  10        9.66       10.90      3.89 o 
   2   1  10        1.68        4.87      3.69 o 
   3   1  10        4.84        0.86      1.87 o 
   4   1  10        0.65        6.99     18.63 o 
 -13   2  10       15.96       19.38     11.43 o 
 -12   2  10        1.23       -4.16      6.39 o 
 -11   2  10        2.45       -0.54      6.30 o 
 -10   2  10       14.78        9.05      5.62 o 
  -9   2  10        3.09       11.59      5.12 o 
  -8   2  10       69.56       72.62      7.34 o 
  -7   2  10      167.89      168.99     11.93 o 
  -6   2  10        6.04        2.78      5.08 o 
  -5   2  10      190.09      204.77     17.01 o 
  -4   2  10       12.60       15.82      9.66 o 
  -3   2  10       13.07        6.70      8.01 o 
  -2   2  10        3.30        1.76      6.52 o 
  -1   2  10        8.07        1.18      5.75 o 
   0   2  10       11.57       11.67      5.14 o 
   1   2  10       55.64       31.08     10.22 o 
   2   2  10        8.30        4.89      3.42 o 
   3   2  10        2.61        3.23      7.91 o 
   4   2  10        4.15       -1.09     14.04 o 
 -13   3  10       15.54       13.60      5.94 o 
 -12   3  10        0.46       -9.25      6.16 o 
 -11   3  10       10.80       11.31      5.30 o 
 -10   3  10       35.54       39.92     10.39 o 
  -9   3  10      157.69      167.05     11.87 o 
  -8   3  10      147.85      145.80      9.27 o 
  -7   3  10        0.49        2.62      3.71 o 
  -6   3  10        2.01        4.34      8.00 o 
  -5   3  10       82.47       78.30      9.57 o 
  -4   3  10       42.68       48.01     11.12 o 
  -3   3  10      133.28      127.15     12.53 o 
  -2   3  10        1.39        4.17      7.08 o 
  -1   3  10        8.52        5.07      4.78 o 
   0   3  10        2.02        6.81      6.01 o 
   1   3  10       10.15        6.51      5.68 o 
   2   3  10        2.03        7.55      3.84 o 
   3   3  10        0.00        1.44      6.22 o 
   4   3  10        1.32       -2.22      5.10 o 
 -12   4  10        3.31        7.92      4.83 o 
 -11   4  10       15.85       17.84      5.44 o 
 -10   4  10       47.28       49.01      9.99 o 
  -9   4  10        2.01        3.10      3.72 o 
  -8   4  10        2.70       -0.72      4.25 o 
  -7   4  10       29.06       31.57      5.77 o 
  -6   4  10      127.96      134.20     10.84 o 
  -5   4  10      239.32      232.55     22.58 o 
  -4   4  10        0.01       -0.27      4.22 o 
  -3   4  10      119.89      125.24     15.21 o 
  -2   4  10        3.19       -5.09      4.58 o 
  -1   4  10       76.56       81.06      7.85 o 
   0   4  10        2.67       -2.22      4.97 o 
   1   4  10        0.01       -3.11      7.08 o 
   2   4  10        6.83        4.53      5.18 o 
   3   4  10        2.11       -5.03      5.09 o 
 -12   5  10        0.88       -0.46      4.78 o 
 -11   5  10       20.29       16.14      5.11 o 
 -10   5  10        0.42        0.89      3.58 o 
  -9   5  10       12.37        9.72      4.21 o 
  -8   5  10       22.49       16.29      5.68 o 
  -7   5  10        1.48        0.87      3.28 o 
  -6   5  10       75.66       69.62      6.44 o 
  -5   5  10       62.83       64.09      9.41 o 
  -4   5  10       75.27       71.85      7.36 o 
  -3   5  10        0.55        4.54      4.89 o 
  -2   5  10       40.52       55.91      7.08 o 
  -1   5  10       24.28       28.55      8.96 o 
   0   5  10        1.76       -1.58      5.15 o 
   1   5  10       26.54       36.74      7.92 o 
   2   5  10       12.85       22.49      8.62 o 
   3   5  10        0.81        3.76      4.19 o 
 -11   6  10        6.48        9.64      5.62 o 
 -10   6  10        3.67        5.98      3.66 o 
  -9   6  10        0.32       -2.88      3.34 o 
  -8   6  10        0.42        0.77      2.69 o 
  -7   6  10       16.82       14.88      5.38 o 
  -6   6  10       18.76       17.87      4.69 o 
  -5   6  10        0.80        4.41      4.51 o 
  -4   6  10        7.81        8.66      3.79 o 
  -3   6  10        2.28        2.87      3.39 o 
  -2   6  10       23.22       22.31      6.67 o 
  -1   6  10        0.03        0.66      6.54 o 
   0   6  10        1.03       -2.46      5.24 o 
   1   6  10        0.10        3.85      6.16 o 
   2   6  10        5.29        6.36      4.18 o 
   3   6  10        7.21        6.00      5.70 o 
 -11   7  10        3.67        2.10      3.15 o 
 -10   7  10        7.00       11.19      4.31 o 
  -9   7  10        0.10        5.47      5.72 o 
  -8   7  10       20.71       21.89      5.08 o 
  -7   7  10        0.37        1.06      2.96 o 
  -6   7  10       40.57       17.90      9.33 o 
  -5   7  10       10.34        7.26      3.14 o 
  -4   7  10      169.46      177.32     15.53 o 
  -3   7  10        3.88        1.08      1.99 o 
  -2   7  10        4.62        6.65      6.06 o 
  -1   7  10       11.99       18.22      8.20 o 
   0   7  10        2.08       -0.12      3.94 o 
   1   7  10        5.21       -0.27      2.01 o 
   2   7  10       15.67        8.63      5.46 o 
 -10   8  10        5.01        5.73      4.03 o 
  -9   8  10        1.33        3.12      3.22 o 
  -8   8  10        1.71       -3.06      2.79 o 
  -7   8  10        6.98        0.96      3.42 o 
  -6   8  10       16.05        9.80      2.83 o 
  -5   8  10        0.57        0.31      1.66 o 
  -4   8  10        5.55        1.65      2.10 o 
  -3   8  10        4.97        2.24      2.52 o 
  -2   8  10        2.18       14.00     19.50 o 
  -1   8  10       17.22       16.26      5.81 o 
   0   8  10        2.68       -0.06      1.68 o 
   1   8  10        4.23        0.91      2.03 o 
  -9   9  10        2.05        5.36      9.21 o 
  -8   9  10        0.00        1.13      6.33 o 
  -7   9  10       17.67       13.95     11.09 o 
  -6   9  10        5.07        0.60     11.95 o 
  -5   9  10        0.57        0.52      8.62 o 
  -4   9  10        2.70        0.52     11.07 o 
  -3   9  10        8.22        2.05      5.49 o 
  -2   9  10        0.74        0.84      4.85 o 
  -1   9  10        0.39       -5.40      5.62 o 
   0   9  10        2.86        1.97      4.32 o 
  -8  10  10        8.27       17.76     11.52 o 
  -7  10  10        5.11        0.09      5.99 o 
  -6  10  10        4.25       10.13      9.27 o 
  -5  10  10       12.62        5.36      6.32 o 
  -4  10  10        0.06       -1.93      6.14 o 
  -3  10  10        0.35       -3.07      6.65 o 
  -2  10  10        0.00        1.67      5.76 o 
  -1  10  10        0.00        2.47      4.79 o 
  -5  11  10        0.05       -1.63      7.90 o 
  -4  11  10        0.00       -4.27      6.67 o 
 -12   1  11       28.68       31.92      7.47 o 
 -11   1  11        3.30        0.07      4.10 o 
 -10   1  11        4.79        1.87      4.33 o 
  -9   1  11       19.96       25.76      6.02 o 
  -8   1  11        1.31       -1.54      3.79 o 
  -7   1  11       13.96       19.56      6.92 o 
  -6   1  11       21.39       24.21      7.91 o 
  -5   1  11        0.95       -1.28      5.30 o 
  -4   1  11      133.60      132.49     15.08 o 
  -3   1  11        0.12       -1.70      7.89 o 
  -2   1  11        5.67        0.04      5.83 o 
  -1   1  11        2.44       -1.48      7.02 o 
   0   1  11        4.03       -6.21      5.98 o 
   1   1  11        0.90        1.42      3.60 o 
   2   1  11        3.83        5.48      3.01 o 
   3   1  11        0.33        8.37     15.59 o 
 -12   2  11       32.40       28.10      7.26 o 
 -11   2  11        6.60       12.70      5.55 o 
 -10   2  11        5.80        4.75      4.83 o 
  -9   2  11        0.01       -4.98      5.49 o 
  -8   2  11        7.39        9.81      5.16 o 
  -7   2  11        2.32        6.82      6.43 o 
  -6   2  11        3.22        7.64      6.64 o 
  -5   2  11        1.92        2.51      5.73 o 
  -4   2  11       91.19       77.94     13.36 o 
  -3   2  11        5.49       -3.24      6.69 o 
  -2   2  11        7.53       17.55      9.09 o 
  -1   2  11       12.64       15.94      5.49 o 
   0   2  11        2.24        2.92      4.92 o 
   1   2  11        2.49        1.82      4.90 o 
   2   2  11        0.10       -4.24      9.75 o 
 -12   3  11       29.04       32.96      9.01 o 
 -11   3  11       24.26       23.29      7.68 o 
 -10   3  11       40.23       36.13      8.35 o 
  -9   3  11        2.17        0.08      4.22 o 
  -8   3  11        0.06        5.06      4.88 o 
  -7   3  11       76.21       75.81      8.25 o 
  -6   3  11       27.79       20.18      6.00 o 
  -5   3  11      114.90      118.05     11.42 o 
  -4   3  11       34.72       43.72     10.46 o 
  -3   3  11       88.27       77.58     13.02 o 
  -2   3  11       15.22       11.87      7.47 o 
  -1   3  11        4.45        2.98      5.30 o 
   0   3  11        2.97        6.15      5.65 o 
   1   3  11        0.00       12.34      6.73 o 
   2   3  11        3.31        2.37      4.00 o 
 -12   4  11        1.72        4.38      5.26 o 
 -11   4  11        4.86        5.66      5.15 o 
 -10   4  11        1.78        2.22      4.56 o 
  -9   4  11        2.49        3.16      4.46 o 
  -8   4  11        5.76        2.91      4.17 o 
  -7   4  11        8.22       10.81      6.27 o 
  -6   4  11       64.99       67.55      7.65 o 
  -5   4  11        1.96       -1.06      5.97 o 
  -4   4  11        0.45       -3.55      4.41 o 
  -3   4  11       38.24       45.41      8.83 o 
  -2   4  11       11.03       11.73      5.96 o 
  -1   4  11        5.55        2.94      5.12 o 
   0   4  11        0.12       -5.09      6.96 o 
   1   4  11        2.31       11.73      9.12 o 
   2   4  11        0.46        2.65      7.77 o 
 -11   5  11        2.49        1.51      3.67 o 
 -10   5  11        0.48        1.45      3.31 o 
  -9   5  11        3.75        6.74      4.29 o 
  -8   5  11       14.82       12.43      4.56 o 
  -7   5  11        1.53        0.18      4.78 o 
  -6   5  11       14.74       10.24      4.45 o 
  -5   5  11        2.49        3.18      5.09 o 
  -4   5  11       16.91        4.81      4.82 o 
  -3   5  11        0.01        1.06      3.70 o 
  -2   5  11        8.81       10.13      5.52 o 
  -1   5  11        5.67        7.05      6.19 o 
   0   5  11        2.13        3.75      5.74 o 
   1   5  11        4.16       11.25      8.83 o 
   2   5  11        8.29        6.11      3.92 o 
 -11   6  11        6.48        3.49      3.82 o 
 -10   6  11        2.19        5.93      4.00 o 
  -9   6  11       13.78       13.71      4.32 o 
  -8   6  11       32.93       28.74      8.87 o 
  -7   6  11       14.20       13.72      5.78 o 
  -6   6  11       18.44       17.32      4.13 o 
  -5   6  11        1.23        2.34      3.71 o 
  -4   6  11        0.11        0.03      2.63 o 
  -3   6  11       14.40       17.44      4.79 o 
  -2   6  11        3.34        9.88      7.75 o 
  -1   6  11        0.83        3.62      6.75 o 
   0   6  11        0.39       -0.90      6.22 o 
   1   6  11       24.05       32.23      4.80 o 
 -10   7  11        0.00        2.01      5.60 o 
  -9   7  11        1.30        1.58      4.10 o 
  -8   7  11       26.62       29.73      9.09 o 
  -7   7  11       31.78       29.86      9.71 o 
  -6   7  11        0.13       -0.09      2.42 o 
  -5   7  11       22.72       21.62      9.38 o 
  -4   7  11        1.54        1.32      2.68 o 
  -3   7  11        4.45        3.88      4.63 o 
  -2   7  11       11.12        9.58      7.21 o 
  -1   7  11        0.39        5.99      8.07 o 
   0   7  11        0.10        3.79      2.86 o 
  -9   8  11        0.31        0.63      2.32 o 
  -8   8  11        9.78        2.40      3.79 o 
  -7   8  11        7.11        1.91      2.83 o 
  -6   8  11        1.08        0.39      2.67 o 
  -5   8  11        3.69       -0.19      5.51 o 
  -4   8  11        4.45        4.04      9.12 o 
  -3   8  11        2.00        1.44     10.68 o 
  -2   8  11        5.41       -0.34      7.12 o 
  -1   8  11        4.18        3.97      4.46 o 
  -8   9  11        4.63        1.06      7.65 o 
  -7   9  11        7.99        0.38      7.73 o 
  -6   9  11        0.07      -15.66     14.18 o 
  -5   9  11        5.53        5.30      9.77 o 
  -4   9  11        4.88       -0.62     11.87 o 
  -3   9  11       14.23        2.87      5.95 o 
  -2   9  11       10.28        4.46      5.50 o 
 -11   0  12       13.31       24.17      9.82 o 
 -10   0  12        9.06       16.14     10.61 o 
  -9   0  12       17.53       21.83      9.21 o 
  -8   0  12       73.84       82.24     12.97 o 
  -7   0  12        0.30       -5.04      7.16 o 
  -6   0  12      142.34      132.72     22.72 o 
  -5   0  12      176.93      211.58     29.86 o 
  -4   0  12       23.41       32.14     15.22 o 
  -3   0  12       33.81       35.36     14.46 o 
  -2   0  12        0.08        2.96      9.54 o 
  -1   0  12        0.31       -4.24     12.13 o 
   0   0  12       10.15        9.19      5.51 o 
   1   0  12        0.40       -2.35      5.00 o 
 -11   1  12        0.15        4.57      4.96 o 
 -10   1  12        0.26       -0.47      4.09 o 
  -9   1  12       13.71       11.22      6.72 o 
  -8   1  12       14.73       15.67      7.28 o 
  -7   1  12        4.53       13.38      6.80 o 
  -6   1  12        6.61       16.79      7.14 o 
  -5   1  12        2.12        8.06      9.92 o 
  -4   1  12       17.68       24.34     10.13 o 
  -3   1  12       20.27       25.35     10.89 o 
  -2   1  12        1.30       -6.16      7.02 o 
  -1   1  12        0.00        0.70      5.19 o 
   0   1  12        0.00        6.14      5.04 o 
   1   1  12        0.01       -6.34      6.26 o 
 -11   2  12        9.87       10.12      6.07 o 
 -10   2  12       12.23       11.87      6.14 o 
  -9   2  12        8.20        1.61      5.00 o 
  -8   2  12       10.33        6.78      5.44 o 
  -7   2  12       29.73       28.34      8.84 o 
  -6   2  12       31.20       32.99      7.64 o 
  -5   2  12       73.38       72.25     10.67 o 
  -4   2  12       26.93       30.49     13.19 o 
  -3   2  12        8.77        5.36      8.05 o 
  -2   2  12        1.73        7.20      6.98 o 
  -1   2  12        0.12       -0.26      4.86 o 
   0   2  12        7.21        3.33      4.92 o 
   1   2  12        0.90        6.79      4.70 o 
 -11   3  12        0.01       -1.11      4.08 o 
 -10   3  12        2.69        3.13      4.57 o 
  -9   3  12        0.82        1.25      4.17 o 
  -8   3  12        1.64       -0.82      4.87 o 
  -7   3  12        0.17       -0.50      4.12 o 
  -6   3  12       38.01       38.14      7.09 o 
  -5   3  12        2.74       -3.41      7.51 o 
  -4   3  12        0.00        1.93      6.66 o 
  -3   3  12        7.46       13.28      9.52 o 
  -2   3  12        0.85        5.17      4.89 o 
  -1   3  12        8.28       11.48      5.79 o 
   0   3  12        0.55        1.67      5.34 o 
 -11   4  12        8.95        9.45      6.98 o 
 -10   4  12        0.00        4.70      6.22 o 
  -9   4  12        0.21        2.65      5.54 o 
  -8   4  12        0.43       -1.40      3.90 o 
  -7   4  12        6.32        5.67      4.49 o 
  -6   4  12       17.84       13.98      6.83 o 
  -5   4  12        2.00        6.19      4.83 o 
  -4   4  12        1.79        3.79      4.83 o 
  -3   4  12        0.23        6.82      5.55 o 
  -2   4  12        2.13        5.00      6.20 o 
  -1   4  12        0.01       -1.09      5.17 o 
   0   4  12        6.32        7.39      6.36 o 
 -10   5  12        3.77        7.57      6.09 o 
  -9   5  12        1.27        4.14      5.42 o 
  -8   5  12       12.58       13.91      4.79 o 
  -7   5  12        5.00        3.77      4.38 o 
  -6   5  12        1.53        8.27      5.63 o 
  -5   5  12        0.09        2.88      4.05 o 
  -4   5  12        4.01        4.99      5.75 o 
  -3   5  12        3.74        3.74      4.42 o 
  -2   5  12        2.25        3.85      5.24 o 
  -1   5  12        2.75        7.20     10.22 o 
   0   5  12        0.04       -6.50      9.38 o 
  -9   6  12        2.87       -1.83      5.66 o 
  -8   6  12        5.36        7.37      5.10 o 
  -7   6  12       18.07        9.50      4.85 o 
  -6   6  12        4.50        1.90      4.12 o 
  -5   6  12        0.17        0.53      2.50 o 
  -4   6  12        0.33        0.48      4.61 o 
  -3   6  12        0.81       -4.80      3.58 o 
  -2   6  12        7.90       11.30      8.51 o 
  -1   6  12        3.91       10.83      7.36 o 
  -8   7  12        1.71       -2.22      4.43 o 
  -7   7  12        3.13        3.92      4.00 o 
  -6   7  12        3.34        4.51      2.93 o 
  -5   7  12        3.28        4.93      3.32 o 
  -4   7  12        0.04        3.03      7.36 o 
  -3   7  12        2.95        7.41      4.70 o 
  -2   7  12        1.66        3.12      7.17 o 
  -6   8  12        0.06        1.55      8.39 o 
  -5   8  12        2.48       -3.06     12.10 o 
  -4   8  12        5.44        6.56     10.10 o 
 -10   1  13       10.23       11.97      7.23 o 
  -9   1  13        3.27       -3.80      7.95 o 
  -8   1  13        2.87        3.37      7.56 o 
  -7   1  13       52.62       44.53      8.67 o 
  -6   1  13        5.54        9.32      7.21 o 
  -5   1  13        7.92        4.56      8.51 o 
  -4   1  13        1.24       -3.98      9.25 o 
  -3   1  13        0.02        5.00      8.97 o 
  -2   1  13        2.51        4.91      7.05 o 
  -1   1  13        3.97        9.58      6.17 o 
 -10   2  13        5.44        9.65      5.98 o 
  -9   2  13        0.91        0.11      4.15 o 
  -8   2  13        2.84       -1.46      5.98 o 
  -7   2  13        1.34       -6.73      5.95 o 
  -6   2  13        2.07       -2.89      5.68 o 
  -5   2  13        5.78        1.25      6.42 o 
  -4   2  13        0.19       -5.50      7.42 o 
  -3   2  13        0.13       -8.58      9.09 o 
  -2   2  13        0.05        2.62      5.34 o 
 -10   3  13        9.82        8.35      5.68 o 
  -9   3  13       28.98       23.28      6.75 o 
  -8   3  13       14.88       12.41      5.78 o 
  -7   3  13        0.62       -0.20      4.01 o 
  -6   3  13       12.70       14.61      7.91 o 
  -5   3  13       12.04       11.86      9.37 o 
  -4   3  13        0.87       -3.31      6.53 o 
  -3   3  13        1.89       -6.95      9.13 o 
  -2   3  13        0.93        8.07      6.47 o 
  -9   4  13        0.68        0.23      3.96 o 
  -8   4  13        0.57        7.44      6.24 o 
  -7   4  13       26.57       26.45      8.73 o 
  -6   4  13        0.05       -0.67      4.12 o 
  -5   4  13        0.21        6.87      5.13 o 
  -4   4  13        0.93       -2.82      5.90 o 
  -3   4  13        1.99        5.62      5.09 o 
  -8   5  13        0.08        1.23      4.69 o 
  -7   5  13        0.12       -1.35      4.49 o 
  -6   5  13        1.24        6.30      4.86 o 
  -5   5  13        1.52        1.78      3.42 o 
  -4   5  13        0.32        0.65      4.17 o 
  -3   5  13        0.00       -7.25      6.08 o 
  -6   6  13        9.90        9.33      4.29 o 
  -7   0  14        4.85       16.51     10.81 o 
  -6   0  14        5.39        5.13     10.52 o 
  -5   0  14       12.49       22.34     18.16 o 
  -7   1  14       23.03       35.46      9.18 o 
  -6   1  14        0.26       -3.33      6.95 o 
                                                 
